# Supplementary material for: Clostridium, Bacteroides and Prevotella associates with increased fecal metabolites Trans-4-Hydroxy-L-proline and Genistein in active pulmonary tuberculosis patients during anti-tuberculosis chemotherapy with isoniazid-rifampin-pyrazinamide-ethambutol (HRZE)
Source: Indian J Microbiol. 2022 Mar 24;62(3):374–83. doi: 10.1007/s12088-022-01003-2 (PMC9375812; doi:10.1007/s12088-022-01003-2)
Supplement: Supplementary file 2 — Supplementary file2 (XLSX 155 KB) [file 12088_2022_1003_MOESM2_ESM.xlsx]

## Sheet: Sheet1
Differential metabolites of stool samples in ATB subjects compared to those in HV subjects identified by LC-MS metabonomics
Average Rt(min)	Average Mz	Metabolite name	Adduct ion name	Fill %	MS/MS included	Formula	Credibility	metlin	VIP_score	log_FC	p_value.t	sig	ATB-1	ATB-2	ATB-3	ATB-4	ATB-5	ATB-6	ATB-7	ATB-8	ATB-9	ATB-10	ATB-11	ATB-12	ATB-13	ATB-14	ATB-15	ATB-16	ATB-17	ATB-18	ATB-19	ATB-20	ATB-21	ATB-22	ATB-23	ATB-24	ATB-25	ATB-26	ATB-27	ATB-28	ATB-29	ATB-30	ATB-31	ATB-32	ATB-33	HV-1	HV-2	HV-3	HV-4
1.5	123.044	4-Hydroxybenzaldehyde	[M+H]+	0.637795	TRUE	C7H6O2	P	62451	3.5487	-0.910572	0.00037173	Down	-3.96949	-2.41873	-4.87602	-2.68614	-5.01138	-2.78813	-2.83639	-5.09292	-5.06104	-1.60496	-4.88283	-3.01267	-3.49418	-2.8508	-5.38327	-2.16196	-3.69402	-2.51652	-5.39377	-3.40036	-3.93139	-5.92198	-3.27156	-2.78374	-2.13283	-5.32949	-3.78672	-5.2024	-3.20603	-5.43447	-5.59584	-3.99188	-5.47909	-2.15825	-3.27792	-3.27994	-1.90191
1.08	217.118	N&amp;alpha;-Acetyl-L-arginine	[M+H]+	0.519685	TRUE	C8H16N4O3	P	58241	4.241	-0.80688	0.000684159	Down	-6.14567	-2.16273	-2.96731	-2.34146	-2.66346	-1.67897	-2.07208	-5.09292	-1.75536	-0.593564	-4.88283	-5.53178	-2.13589	-2.58143	-2.62983	-2.35482	-5.81825	-5.59363	-5.39377	-5.57946	-6.18876	-5.92198	-5.05493	-5.49603	-4.60815	-5.32949	-2.77597	-2.41028	-5.75689	-3.42733	-2.82311	-3.17012	-5.47909	-1.93164	-3.00625	-2.50029	-2.32208
0.83	166.053	DL-Methionine sulfoxide	[M+H]+	0.755906	TRUE	C5H11NO3S	P	6428	4.0023	-0.464729	0.000977879	Down	-6.14567	-0.173412	-3.14055	-1.10706	-1.98101	-5.14702	-3.27074	-2.51949	-5.06104	-5.38797	-4.88283	-2.85705	-5.23259	-5.39281	-5.38327	-0.451095	-1.80472	-1.2295	-2.11625	-1.55553	-2.04325	-4.28637	-5.05493	-0.160014	-1.392	-5.32949	-5.83909	-2.95917	-2.44783	-2.47766	-5.59584	-3.59974	-2.78202	-1.84762	-1.80974	-2.31331	-0.318383
11	279.17	Leu Phe	[M+H]+	0.102362	TRUE	C15H22N2O3	P	24020	3.5639	-1.45094	0.0041413	Down	-6.14567	-4.98611	-4.87602	-5.02479	-5.01138	-5.14702	-4.75859	-5.09292	-5.06104	-5.38797	-4.88283	-5.53178	-5.23259	-5.39281	-5.38327	-4.95886	-5.81825	-5.59363	-5.39377	-0.714207	-6.18876	-5.92198	-5.05493	-5.49603	-4.60815	-5.32949	-5.83909	-5.2024	-5.75689	-5.43447	-5.59584	-6.41887	-5.47909	-5.27372	-5.72643	-2.14713	-5.02506
1.13	132.102	L-Isoleucine	[M+H]+	0.700787	TRUE	C6H13NO2	P	23	5.9855	-0.727196	0.00480136	Down	-6.14567	0.996852	-0.569646	1.68616	-5.01138	-5.14702	0.65814	-0.753415	-5.06104	1.39559	-4.88283	-5.53178	-5.23259	0.748763	-1.32875	1.63486	0.875894	1.3287	-5.39377	0.659342	0.42044	-0.687706	-5.05493	1.62325	1.58161	-5.32949	-1.11093	0.691716	0.123501	-0.334184	-5.59584	-6.41887	-0.771307	0.672789	-0.0052858	0.329443	2.28796
20.13	303.234	11(S)-HETE	[M+H-H2O]+	0.645669	TRUE	C20H32O3	P	45056	6.1091	-1.46188	0.00498414	Down	-0.787728	-4.98611	-4.87602	-5.02479	-5.01138	-5.14702	-4.75858	-5.09292	-5.06104	-3.02159	-4.88283	-2.32598	-5.23259	-2.1993	-5.38327	-4.95886	-3.59428	-5.59363	-2.30566	-1.30877	-6.18876	3.55029	-5.05493	-5.49603	-4.60815	-2.18264	-5.83909	-2.82474	-3.01431	-2.50989	-5.59584	-3.81308	-2.15192	-1.69152	-5.72643	-1.21727	-2.79218
1.63	269.086	Inosine	[M+H]+	0.0708662	TRUE	C10H12N4O5	P	84	2.8011	-1.74569	0.00527098	Down	-6.14567	-4.98611	-4.87602	-5.02479	-5.01138	-5.14702	-4.75859	-5.09292	-5.06104	-5.38797	-4.88283	-5.53178	-5.23259	-5.39281	-5.38327	-4.95886	-5.81825	-5.59363	-5.39377	-5.57946	-6.18876	-5.92198	-5.05493	-5.49603	-4.60815	-5.32949	-5.83909	-5.2024	-5.75689	-5.43447	-5.59584	-6.41887	-5.47909	-3.06125	-5.72643	-5.33432	-5.02506
0.82	365.108	ALPHA,BETA-TREHALOSE	[M+Na]+	0.653543	TRUE	C12H22O11	P	85165	4.7815	-1.91673	0.00774898	Down	-6.14567	-4.98611	-0.325889	-5.02479	-5.01138	-5.14702	-1.77675	-5.09292	-3.2506	-2.85753	-4.88283	-3.53441	-2.29505	-0.802657	-0.717396	-4.95886	-5.81825	-3.06616	-3.87448	-5.57946	-6.18876	-2.79759	-5.05493	-5.49603	-1.85563	-1.94521	-3.40893	-5.2024	-3.24816	0.348626	-2.50771	-6.41887	-1.85649	-1.08441	-5.72643	0.496475	-1.04062
20.92	307.268	5(Z),8(Z),14(Z)-Eicosatrienoic Acid	[M+H]+	0.0787402	TRUE	C20H34O2	P	45191	2.6612	-2.87029	0.0177039	Down	-6.14567	-4.98611	-4.87602	-5.02479	-5.01138	-5.14702	-4.75859	-5.09292	-5.06104	-5.38797	-4.88283	-5.53178	-5.23259	-5.39281	-5.38327	-4.95886	-5.81825	-5.59363	-5.39377	-5.57946	-6.18876	-5.92198	-5.05493	-5.49603	-4.60815	-5.32949	-5.83909	-5.2024	-5.75689	-5.43447	-5.59584	-6.41887	-5.47909	-5.27372	-5.72643	-3.05497	-5.02506
7.6	330.239	Leu Val Val	[M+H]+	0.149606	TRUE	C16H31N3O4	P	19813	2.3014	-1.04393	0.0192496	Down	-6.14567	-4.98611	-4.87602	-5.02479	-5.01138	-5.14702	-4.75859	-5.09292	-5.06104	-5.38797	-4.88283	-3.70776	-5.23259	-3.2537	-5.38327	-4.95886	-5.81825	-2.67228	-5.39377	-5.57946	-6.18875	-5.92198	-5.05493	-5.49604	-4.60815	-5.32949	-5.83909	-5.2024	-5.75689	-3.43251	-5.59584	-6.41887	-3.26807	-2.30308	-5.72643	-2.95875	-5.02506
17.55	391.286	Pregnan-20-one, 17-(acetyloxy)-3-hydroxy-6-methyl-, (3a,5b,6a)-	[M+H]+	0.716535	TRUE	C24H38O4	P	1090	7.0355	-1.27467	0.0200026	Down	-6.14567	3.89747	-0.760162	1.96554	3.24889	-5.14702	-2.52205	0.257968	-5.06104	-5.38797	-4.88283	2.94943	0.2655	2.36386	-5.38327	1.93024	3.04297	4.83579	3.91245	4.72053	3.55652	-5.92198	4.11166	4.15027	2.96189	-1.61205	1.56085	-5.2024	2.29603	-5.43447	-1.13164	0.720478	0.369162	0.294763	-5.72643	4.38949	2.05269
16.27	335.18	Strychnine	[M+H]+	0.0708662	TRUE	C21H22N2O2	P	3463	1.7135	-0.966403	0.0259074	Down	-6.14567	-4.98611	-4.87602	-5.02479	-5.01138	-5.14702	-4.75859	-5.09292	-5.06104	-5.38797	-4.88283	-5.53178	-5.23259	-5.39281	-5.38327	-4.95886	-5.81825	-5.59363	-5.39377	-5.57946	-6.18875	-5.92198	-5.05493	-5.49604	-4.60815	-5.32949	-5.83909	-5.2024	-5.75689	-3.29633	-5.59584	-6.41887	-5.47909	-5.27372	-5.72643	-5.33432	-5.02506
9.1	279.17	Phe Leu	[M+H]+	0.244094	TRUE	C15H22N2O3	P	23831	3.0372	-1.20613	0.0308758	Down	-6.14567	-2.24308	-4.87602	-2.10701	-5.01138	-2.01154	-4.75859	-1.78216	-5.06104	-5.38797	-4.88283	-5.53178	-5.23259	-5.39281	-5.38327	-4.95886	-5.81825	-5.59363	-5.39377	-5.57946	-6.18876	-5.92198	-5.05493	-5.49603	-4.60815	-5.32949	-5.83909	-5.2024	-5.75689	-5.43447	-5.59584	-2.48157	-1.43313	-2.59462	-2.36306	-1.57419	-3.68411
1.52	136.075	PHENACYLAMINE	[M+H]+	0.866142	TRUE	C8H9NO	P	44663	2.8983	-0.905162	0.0414977	Down	-2.21613	-0.629773	-2.24412	-0.932822	-5.01138	-0.923696	-0.985752	-2.44304	-1.70415	0.479114	-2.63732	-1.28707	-5.23259	-0.841239	-2.72852	-0.145219	-1.77932	-0.604074	-2.15559	-1.57213	-2.13285	-2.99034	-5.05493	-1.02908	-0.303631	-5.32949	-1.75669	-1.86525	-5.75689	-2.01767	-1.60262	-1.92244	-1.67541	-5.27372	-1.49188	-1.43805	0.131465
23.5	288.174	Zolmitriptan	[M+H]+	0.0472441	TRUE	C16H21N3O2	P	44026	3.1714	-4.19073	0.0472847	Down	-6.14567	-4.98611	-4.87602	-5.02479	-5.01138	-5.14702	-4.75859	-5.09292	-5.06104	-5.38797	-4.88283	-5.53178	-5.23259	-5.39281	-5.38327	-4.95886	-5.81825	-5.59363	-5.39377	-5.57946	-6.18876	-5.92198	-5.05493	-5.49603	-4.60815	-5.32949	-5.83909	-5.2024	-5.75689	-5.43447	-5.59584	-6.41887	-5.47909	-5.27372	-5.72643	-5.33432	-5.02506
1	160.133	DL-2-Aminooctanoic acid	[M+H]+	0.866142	TRUE	C8H17NO2	F	5923	5.9882	-0.828827	0.00498374	Down	-2.09384	2.33985	-0.586127	3.29211	3.16322	3.09387	-4.75858	-5.09292	1.3738	-5.38797	-4.88283	2.28798	-5.23259	0.538683	-3.17252	4.19945	1.09087	1.72089	2.33268	1.09762	-0.210998	-5.92198	1.13408	0.349599	2.20183	-5.32949	-4.14657	1.09984	0.601454	-1.60715	0.20193	-1.04083	0.0973242	-1.21062	0.330616	2.83174	-2.0163
16.15	292.194	eucatropine	[M+H]+	0.362205	TRUE	C17H25NO3	F	4021	3.7862	-2.2744	0.00530303	Down	-6.14567	-4.98611	-4.87602	-5.02479	-5.01138	-5.14702	-4.75859	-5.09292	-5.06104	-5.38797	-4.88283	-5.53178	-5.23259	-5.39281	-5.38327	-4.95886	-5.81825	-5.59363	-5.39377	-5.57946	-6.18876	-5.92198	-3.04974	-5.49603	-4.60815	-2.84219	-5.83909	-5.2024	-2.11847	-5.43447	-5.59584	-6.41887	-5.47909	-5.27372	-5.72643	-5.33432	-5.02506
0.87	276.119	Ala Ala Asp	[M+H]+	0.299213	TRUE	C10H17N3O6	F	15667	5.7698	-0.967824	0.00613856	Down	-2.62974	-1.47978	-4.87602	-1.33676	0.30877	-0.270623	-4.75858	-5.09292	-0.437942	-5.38797	-4.88283	-5.53178	-5.23259	-0.83149	-5.38327	0.612882	-5.81825	-5.59363	-2.50785	1.8433	-6.18876	-5.92198	-5.05493	-5.49603	-4.60815	-5.32949	-5.83909	-5.2024	-5.75689	-5.43447	-5.59584	-6.41887	-5.47909	0.48795	-1.01592	-1.06139	-5.02506
20.59	365.269	16,16-dimethyl PGF2&amp;beta;	[M+H]+	0.0866142	TRUE	C22H38O5	F	36153	2.5614	-1.52371	0.0083344	Down	-6.14567	-4.98611	-4.87602	-5.02479	-5.01138	-5.14702	-4.75859	-5.09292	-5.06104	-5.38797	-4.88283	-5.53178	-5.23259	-5.39281	-5.38327	-4.95886	-5.81825	-5.59363	-5.39377	-5.57946	-6.18875	-5.92198	-5.05493	-5.49604	-4.60815	-5.32949	-5.83909	-5.2024	-5.75689	-3.3351	-5.59584	-6.41887	-5.47909	-5.27372	-5.72643	-5.33432	-5.02506
0.84	328.108	Bisindolylmaleimide IV	[M+H]+	0.700787	TRUE	C20H13N3O2	F	45524	3.8147	-1.09477	0.00894397	Down	-6.14567	-2.83113	-4.87602	-5.02479	-5.01138	-5.14702	-4.75859	-5.09292	-5.06104	-5.38797	-4.88283	-5.53178	-5.23259	-3.74312	-5.38327	-4.95886	-5.81825	-3.33798	-5.39377	-5.57946	-6.18876	-3.45726	-1.00104	-2.41114	-1.6077	-5.32949	-2.36752	-5.2024	-0.801948	-1.77658	-2.16264	-2.80147	-1.80049	-2.16424	-5.72643	-2.12607	-1.48949
17.56	429.235	Irbesartan	[M+H]+	0.307087	TRUE	C25H28N6O	F	43218	3.2924	-1.2128	0.00924492	Down	-6.14567	-2.65326	-4.87602	-5.02479	-5.01138	-5.14702	-4.75859	-5.09292	-5.06104	-5.38797	-4.88283	-5.53178	-5.23259	-5.39281	-5.38327	-4.95886	-5.81825	-2.0086	-2.84382	-2.00048	-3.52863	-5.92198	-2.79497	-2.40495	-4.60815	-5.32949	-5.83909	-5.2024	-5.75689	-5.43447	-5.59584	-6.41887	-5.47909	-5.27372	-5.72643	-2.1823	-5.02506
0.7	244.022	N-acetyl-2-carboxy Benzenesulfonamide	[M+H]+	0.0393701	FALSE	C9H9NO5S	F	45011	2.2318	-1.61759	0.0160406	Down	-6.14567	-4.98611	-4.87602	-5.02479	-5.01138	-5.14702	-4.75859	-5.09292	-5.06104	-5.38797	-4.88283	-5.53178	-5.23259	-5.39281	-5.38327	-4.95886	-5.81825	-5.59363	-5.39377	-5.57946	-6.18876	-5.92198	-5.05493	-5.49603	-4.60815	-5.32949	-5.83909	-5.2024	-5.75689	-5.43447	-5.59584	-6.41887	-5.47909	-5.27372	-2.86998	-5.33432	-5.02506
0.87	282.119	INDOPROFEN	[M+H]+	0.401575	TRUE	C17H15NO3	F	44065	3.0412	-0.595576	0.0319761	Down	-6.14567	-4.98611	-4.87602	-5.02479	-5.01138	-5.14702	-4.75859	-5.09292	-5.06104	-2.39835	-1.16096	-2.9389	-5.23259	-1.99659	-2.82561	-4.95886	-2.84903	-2.5947	-5.39377	-5.57946	-6.18876	-5.92198	-0.602883	-1.38459	-1.2023	-5.32949	-5.83909	-5.2024	-1.65754	-5.43447	-5.59584	-3.0341	-5.47909	-2.03154	-5.72643	-5.33432	-1.62527
10.84	411.24	Forskolin	[M+H]+	0.0629921	TRUE	C22H34O7	F	53589	1.2966	-0.734656	0.0389785	Down	-6.14567	-4.98611	-4.87602	-5.02479	-5.01138	-5.14702	-4.75859	-5.09292	-5.06104	-5.38797	-4.88283	-5.53178	-5.23259	-5.39281	-5.38327	-4.95886	-5.81825	-5.59363	-5.39377	-5.57946	-6.18875	-5.92198	-5.05493	-5.49604	-4.60815	-5.32949	-5.83909	-5.2024	-5.75689	-5.43447	-5.59584	-6.41887	-5.47909	-5.27372	-5.72643	-5.33432	-5.02506
19.58	454.295	PE(16:0/0:0)	[M+H]+	0.866142	TRUE	C21H44NO7P	P	40776	6.9663	1.98988	1.97962e-05	Up	-3.47738	-4.98611	1.69108	-2.20738	-2.53351	0.54042	1.6084	-0.247603	-2.38887	1.00167	-0.65245	-0.0206705	-3.11284	0.238006	-1.8585	-2.49666	-1.71031	-1.44731	-0.458467	-1.30185	-6.18876	-0.497755	-2.66278	-3.47855	0.273249	-1.22484	-1.04339	0.605674	-5.75689	-1.50162	-0.207409	-2.48696	-1.57331	-3.57372	-3.12207	-2.6453	-5.02506
24.06	256.264	Palmitic amide	[M+H]+	0.96063	TRUE	C16H33NO	P	62905	4.013	0.970833	9.55752e-05	Up	-1.10361	-0.0675958	0.315389	0.348951	-0.135144	-0.293813	0.0620215	0.116884	0.0921118	-0.296523	0.879946	-0.633611	0.00760002	-0.328665	-0.309078	-0.00118262	-0.786788	-0.956916	0.0128638	-0.603554	-1.42516	-1.22392	0.314945	-0.633416	0.130715	-0.282531	-0.302043	0.187026	-0.762472	-0.715553	-0.543884	-1.45428	-0.494163	-0.410478	-1.24617	-0.513171	-0.47335
24.91	281.248	Linoleic acid	[M+H]+	0.929134	TRUE	C18H32O2	P	191	6.3819	1.46072	0.000183961	Up	-1.08508	-2.6945	-1.45296	2.13844	-1.53107	0.427269	-0.77098	0.794962	0.708312	-0.0696617	-2.16306	-0.984988	1.53027	-0.494079	-0.210313	-0.0472595	-5.81825	-0.55024	1.10942	-2.60321	0.371304	-0.791253	0.322547	0.245078	1.28225	1.83591	1.28339	2.41981	1.02281	-1.30149	-1.33381	-1.91546	0.117343	-1.937	-2.84665	0.607216	1.08751
23.02	300.29	3-ketosphinganine	[M+H]+	0.582677	TRUE	C18H37NO2	P	3428	4.397	1.84755	0.00135045	Up	-1.19639	-4.98611	-4.87602	-5.02479	-5.01138	-1.28408	-4.75859	-2.42607	-2.20327	-5.38797	-4.88283	-3.85974	-1.24444	-0.30185	-3.10569	-0.133034	-5.81825	-2.72403	-5.39377	-5.57946	-6.18876	-2.03451	-5.05493	-5.49603	-1.56612	-5.32949	-2.71194	-0.44458	-5.75689	-1.75619	-1.50128	-1.72128	-5.47909	-5.27372	-1.36755	-5.33432	-5.02506
0.87	116.07	D-Proline	[M+H]+	0.984252	TRUE	C5H9NO2	P	58150	3.557	1.32013	0.00188222	Up	-0.787183	-0.0836681	-2.12646	0.253278	-1.41021	-0.0349408	-2.03511	2.79599	-0.0570949	1.78265	-0.716361	-0.388128	-1.23748	0.423876	1.04676	1.02286	0.0783585	-0.548042	-1.40258	-0.298172	-1.91674	-1.92682	0.0815623	1.15413	1.08685	2.39354	1.11583	2.36076	0.509662	-2.00761	-0.806698	-0.790934	1.29654	-1.24273	-5.72643	-3.08175	0.439976
25.26	297.281	cis-12-Octadecenoic Acid methyl ester	[M+H]+	0.622047	TRUE	C19H36O2	P	45222	5.1046	1.64025	0.00193543	Up	-4.2689	-4.98611	-4.87602	-2.82711	-3.08789	-0.283402	-2.79853	0.873075	-2.26756	0.690895	-4.88283	-3.88571	-1.36618	-3.5763	-1.73917	2.4686	-5.81825	-0.429534	-2.47301	-3.35691	-1.33868	-3.1253	-2.6521	-0.808787	-4.60815	-1.81725	-3.67792	-2.20977	-5.75689	-3.55831	-3.61621	-0.85328	-1.49227	-3.15437	-5.72643	-0.3106	-5.02506
26.92	284.296	Stearamide	[M+H]+	0.96063	TRUE	C18H37NO	P	34494	3.0034	0.577774	0.00426601	Up	-1.31018	-0.263722	-1.08653	-0.23143	0.412837	-0.154007	0.047199	-0.839778	-0.293305	-0.114825	-0.5038	-0.95426	-0.280098	-1.01867	-0.553451	-0.832217	-1.12188	-1.93174	-0.593917	-1.03494	-1.49067	-1.3343	-1.06467	-1.15094	0.384908	-0.543537	-1.07912	-0.517955	-0.740016	-0.577651	-0.660455	-1.47649	-0.180852	-0.346338	-0.994063	-0.442815	-0.214444
0.8	205.191	Ethambutol	[M+H]+	0.456693	TRUE	C10H24N2O2	P	2587	4.5227	5.72467	0.0136974	Up	-6.14567	-4.98611	-4.87602	-5.02479	-5.01138	1.68304	-0.175244	-5.09292	-2.76431	3.40851	-4.88283	-5.53178	-5.23259	2.35737	-5.38327	-4.95886	-5.81825	-5.59363	-5.39377	-5.57946	-6.18876	-5.92198	-5.05493	-5.49603	-4.60815	1.9095	-5.83909	-5.2024	-5.75689	-5.43447	4.27973	-6.41887	-5.47909	-5.27372	-5.72643	-5.33432	-5.02505
0.85	132.077	Trans-4-Hydroxy-L-proline	[M+H]+	0.401575	TRUE	C5H9NO3	P	257	5.2695	1.94722	0.0211008	Up	-6.14567	-4.98611	2.39407	-5.02479	-5.01138	1.46772	0.774232	1.40654	2.05513	0.330428	0.796111	-5.53178	-2.81363	-1.04008	0.215779	-4.95886	-5.81825	-5.59363	-5.39377	-5.57946	-6.18876	-2.13969	-5.05493	-5.49603	-0.534476	0.148455	2.27089	-1.51373	-5.75689	-5.43447	0.0860897	-6.41887	1.072	0.945671	-5.72643	-5.33432	0.361921
22.11	346.273	Himbacine	[M+H]+	0.708661	TRUE	C22H35NO2	P	68418	3.9376	1.79028	0.0240804	Up	1.83029	-4.98611	-2.45764	-5.02479	-5.01138	-0.971137	-1.12877	-0.594624	0.715506	-5.38797	-4.88283	-5.53178	-2.51202	0.955266	-1.07185	-0.252429	-5.81825	-1.12221	-2.12685	-5.57946	-6.18876	-1.11184	-2.2828	-5.49603	-1.53317	-2.41219	-3.73421	-1.93336	-4.20722	0.647494	-5.59584	-0.513678	-5.47909	-5.27372	-3.31452	-5.33432	-5.02506
16.61	344.277	Dodecanoylcarnitine	[M+H]+	0.401575	TRUE	C19H37NO4	P	34490	2.3819	0.940054	0.033136	Up	-3.52552	-4.98611	-1.29697	-5.02479	-5.01138	-3.25368	-2.14838	-2.14599	-2.57035	-3.26807	-4.88283	-5.53178	-5.23259	-2.75774	-2.7985	-4.95886	-5.81825	-5.59363	-5.39377	-5.57946	-6.18876	-5.92198	-5.05493	-5.49603	-4.60815	-1.87173	-2.52936	-5.2024	-5.75689	-2.47851	-5.59584	-4.40633	-1.26065	-2.75754	-5.72643	-5.33432	-5.02506
13.8	271.061	Genistein	[M+H]+	0.622047	TRUE	C15H10O5	P	3398	4.4704	1.81878	0.0454331	Up	1.53519	-4.98611	-1.13	-5.02479	-5.01138	2.26206	2.85868	1.28424	-0.803501	2.07591	1.71686	-5.53178	-5.23259	-1.70648	-0.983159	-2.25477	-5.81825	-5.59363	-5.39377	-5.57946	-6.18876	2.15127	-2.81082	-5.49603	1.53509	-1.93067	-1.00585	-0.0347997	-5.75689	-5.43447	-0.281828	-4.76344	-2.99636	-2.93367	1.09474	-5.33432	-5.02506
9.88	193.05	Scopoletin	[M+H]+	0.259842	TRUE	C10H8O4	F	6956	4.5517	1.73303	9.91678e-07	Up	-3.73238	-2.72464	-4.87602	-2.78367	-2.75427	-2.65054	-2.48918	-2.71843	-2.43298	-5.38797	-4.88283	-3.25108	-2.53309	-3.09478	-5.38327	-4.95886	-3.70609	-3.31997	-2.87488	-5.57946	-6.18875	-3.46629	-2.41558	-5.49604	-2.20965	-2.66774	-3.55489	-5.2024	-3.44975	-3.25324	-5.59584	-6.41887	-5.47909	-5.27372	-5.72643	-5.33432	-3.00293
25.82	592.274	Leu Thr Thr Glu Glu	[M+H]+	0.299213	FALSE	C24H41N5O12	F	264147	5.3172	2.60129	3.33949e-05	Up	-6.14567	-4.98611	-0.506277	-5.02479	-5.01138	-5.14702	-4.75859	-0.840893	-3.15576	-0.528912	-0.993899	-2.6282	-1.22795	-3.57772	-2.88158	-1.71208	-5.81825	-1.58115	-5.39377	-5.57946	-6.18876	-5.92198	-1.62656	-1.84809	-2.82573	-5.32949	-5.83909	-2.34953	-5.75689	-5.43447	-2.09436	-2.61364	-2.10284	-5.27372	-5.72643	-5.33432	-5.02506
0.82	90.056	L-Alanine	[M+H]+	0.267717	TRUE	C3H7NO2	F	11	3.0593	1.31831	8.87011e-05	Up	-6.14567	-4.98611	-3.23424	-5.02479	-5.01138	-2.33462	-4.75859	-3.41783	-3.15075	-3.58889	-4.88283	-5.53178	-5.23259	-3.49048	-5.38327	-2.82436	-3.93237	-3.54852	-5.39377	-5.57946	-6.18875	-2.53614	-3.32229	-3.36977	-4.60815	-5.32949	-3.25697	-2.29488	-5.75689	-5.43447	-5.59584	-4.58001	-3.6159	-5.27372	-5.72643	-5.33432	-5.02506
1.08	297.143	1,7-Bis(4-hydroxyphenyl)hept-1-en-3-one; MFCD19441072	[M+H]+	0.15748	TRUE	C19H20O3	F	985312	2.0275	1.05559	0.00690671	Up	-6.14567	-4.98611	-4.87602	-5.02479	-5.01138	-5.14702	-4.75859	-5.09292	-5.06104	-5.38797	-4.88283	-5.53178	-5.23259	-5.39281	-5.38327	-2.5575	-3.64978	-3.33184	-2.11987	-2.93224	-6.18875	-5.92198	-2.76642	-5.49604	-2.34357	-5.32949	-5.83909	-5.2024	-3.81121	-5.43447	-5.59584	-3.72663	-3.26495	-5.27372	-5.72643	-5.33432	-5.02506
25.75	591.262	Asn Glu Thr Asp Leu	[M+H]+	0.15748	TRUE	C23H38N6O12	F	264234	2.3311	1.48001	0.0070984	Up	-6.14567	-4.98611	-1.36145	-5.02479	-5.01138	-5.14702	-4.75859	-2.27749	-5.06104	-2.95507	-4.88283	-2.85094	-3.01104	-5.39281	-5.38327	-3.10675	-5.81825	-2.86413	-5.39377	-5.57946	-6.18876	-5.92198	-5.05493	-5.49603	-4.60815	-5.32949	-5.83909	-2.09482	-5.75689	-5.43447	-5.59584	-6.41887	-2.00171	-5.27372	-5.72643	-5.33432	-5.02506
1.55	213.978	CHLOROXINE	[M+H]+	0.125984	TRUE	C9H5Cl2NO	F	44002	2.631	1.43489	0.00960708	Up	-6.14567	-4.98611	-2.25334	-5.02479	-5.01138	-5.14702	-1.69512	-2.46727	-2.14874	-5.38797	-2.33923	-5.53178	-2.137	-2.71759	-5.38327	-4.95886	-5.81825	-5.59363	-5.39377	-5.57946	-6.18875	-3.47082	-5.05493	-5.49604	-1.5069	-2.40655	-2.37772	-5.2024	-5.75689	-5.43447	-5.59584	-6.41887	-5.47909	-5.27372	-5.72643	-5.33432	-5.02506
23.19	329.162	9,15-dioxo-11R-hydroxy-2,3,4,5-tetranor-prostan-1,20-dioic acid	[M+H]+	0.968504	TRUE	C16H24O7	F	36186	2.8432	0.503685	0.00992069	Up	-0.26295	0.5337	0.80599	0.69133	0.56733	0.738476	0.635122	0.458476	0.161764	0.183441	0.330135	-0.289391	0.0234987	-0.0341623	-0.186939	0.091753	0.0818999	0.32583	0.254473	0.0860562	-0.538657	-0.252764	0.448347	0.42555	1.1432	0.280092	-0.465144	0.192426	-0.272591	-0.295011	0.0734493	-0.448245	0.412129	0.368345	0.0844468	0.294613	0.156879
23.15	269.129	Deoxycoformycin	[M+H]+	0.228347	FALSE	C11H16N4O4	F	65742	2.5287	1.17522	0.012135	Up	-6.14567	-4.98611	-4.87602	-1.45455	-5.01138	-2.24594	-4.75859	-5.09292	-5.06104	-5.38797	-4.88283	-5.53178	-2.75437	-1.57088	-5.38327	-0.92194	-2.55251	-5.59363	-5.39377	-3.00042	-2.64241	-5.92198	-5.05493	-2.58902	-4.60815	-5.32949	-5.83909	-5.2024	-5.75689	-5.43447	-5.59584	-4.44434	-5.47909	-5.27372	-5.72643	-5.33432	-5.02506
13.88	213.147	7-Oxo-11-dodecenoic acid	[M+H]+	0.228347	TRUE	C12H20O3	F	43202	2.3488	1.88581	0.0135095	Up	-1.81351	-4.98611	-4.87602	-0.962801	-5.01138	-5.14702	-4.75859	-5.09292	-5.06104	-5.38797	-4.88283	-5.53178	-5.23259	-5.39281	-5.38327	-4.95886	-5.81825	-5.59363	-1.5408	-5.57946	-2.25543	-5.92198	-5.05493	-5.49603	-4.60815	-1.78228	-5.83909	-5.2024	-0.471491	-5.43447	-5.59584	-6.41887	-5.47909	-5.27372	-5.72643	-5.33432	-5.02506
18.08	195.101	5-[(1E)-1-Buten-1-yl]-4-methoxy-6-methyl-2H-pyran-2-one	[M+H]+	0.133858	TRUE	C11H14O3	F	985486	1.8195	1.07619	0.0135169	Up	-3.51929	-2.6525	-2.4863	-2.73704	-2.76138	-3.16431	-2.8321	-5.09292	-3.03688	-5.38797	-4.88283	-5.53178	-3.48332	-5.39281	-5.38327	-4.95886	-5.81825	-5.59363	-5.39377	-5.57946	-6.18875	-5.92198	-5.05493	-5.49604	-4.60815	-5.32949	-5.83909	-5.2024	-5.75689	-5.43447	-5.59584	-6.41887	-5.47909	-5.27372	-5.72643	-5.33432	-5.02506
23.19	403.232	Arg Asp Ile	[M+H]+	0.968504	TRUE	C16H30N6O6	F	15720	2.9831	0.47341	0.0179554	Up	0.600576	1.33571	1.67653	1.47953	1.40352	1.26404	1.73685	1.26818	1.01304	0.782432	1.17773	0.562143	1.01953	0.689893	0.683914	0.641139	0.313181	0.695895	1.10125	0.926964	0.116115	0.546711	1.33114	1.01394	1.99462	1.16087	-0.0623483	1.02483	0.574945	0.476252	0.651393	-0.0125791	1.16015	1.1143	0.926182	1.12269	0.962713
0.95	230.103	Ergothioneine	[M+H]+	0.259842	TRUE	C9H15N3O2S	F	53	2.7328	1.24906	0.0179738	Up	-6.14567	-4.98611	-4.87602	-5.02479	-5.01138	-5.14702	-4.75859	-5.09292	-5.06104	-5.38797	-1.98508	-2.80157	-5.23259	-2.5865	-2.44745	-1.01947	-3.73907	-5.59363	-5.39377	-0.823765	-6.18876	-5.92198	-2.28585	-2.16383	-4.60815	-2.20968	-2.59067	-2.59472	-5.75689	-5.43447	-5.59584	-3.60972	-1.59771	-5.27372	-5.72643	-5.33432	-5.02506
22.12	153.125	&amp;alpha;-Pinene oxide	[M+H]+	0.362205	TRUE	C10H16O	F	6974	3.02	0.990686	0.0182373	Up	-2.58305	-4.98611	-4.87602	-1.926	-5.01138	-1.67793	-4.75859	-1.98407	-5.06104	-5.38797	-4.88283	-5.53178	-5.23259	-5.39281	-5.38327	-1.84847	-5.81825	-1.81124	-1.51943	-5.57946	-2.43463	-5.92198	-1.5768	-1.97848	-4.60815	-1.71795	-5.83909	-2.2563	-2.2315	-5.43447	-5.59584	-3.43114	-2.13069	-5.27372	-5.72643	-2.19333	-5.02506
20.03	326.268	N-pentadecanoyl-L-Homoserine lactone	[M+H]+	0.173228	TRUE	C19H35NO3	F	64795	2.3733	1.1982	0.0190867	Up	-0.715949	-4.98611	-4.87602	-2.36893	-5.01138	-5.14702	-4.75859	-1.15329	-3.14763	-5.38797	-4.88283	-5.53178	-5.23259	-2.55192	-5.38327	-2.77054	-5.81825	-2.50088	-2.89701	-5.57946	-3.91945	-2.80166	-5.05493	-5.49604	-2.55792	-5.32949	-5.83909	-5.2024	-5.75689	-5.43447	-5.59584	-4.23228	-5.47909	-5.27372	-5.72643	-5.33432	-5.02506
13.58	336.145	Glu Ser Thr	[M+H]+	0.0629921	TRUE	C12H21N3O8	F	15652	2.1499	1.83438	0.0192678	Up	-6.14567	-4.98611	-4.87602	-1.23299	-5.01138	-5.14702	-4.75859	-5.09292	-5.06104	-5.38797	-4.88283	-5.53178	-5.23259	-5.39281	-5.38327	-1.31862	-2.5158	-5.59363	-2.10934	-0.152932	-6.18876	-5.92198	-5.05493	-5.49603	-4.60815	-5.32949	-5.83909	-5.2024	-5.75689	-5.43447	-5.59584	-2.8961	-5.47909	-5.27372	-5.72643	-5.33432	-5.02506
14.54	418.257	(3E,9E)-5,6-dihydroxy-14-isobutyl-9,12,13-trimethyl-6,7,8,10a,13,13a,14,15-octahydro-2H-[1]oxacyclododecino[2,3-d]isoindole-2,16(5H)-dione	[M+H]+	0.11811	TRUE	C24H35NO5	F	985179	2.5317	2.13392	0.0234622	Up	-3.22594	-4.98611	-1.81311	-5.02479	-1.49911	-1.18952	-1.00858	-5.09292	-5.06104	-1.39501	-4.88283	-5.53178	-5.23259	-5.39281	-2.47545	-4.95886	-5.81825	-5.59363	-5.39377	-5.57946	-6.18876	-5.92198	-5.05493	-5.49603	-4.60815	0.48294	-5.83909	-5.2024	-5.75689	-5.43447	-5.59584	-6.41887	-5.47909	-5.27372	-5.72643	-5.33432	-5.02506
2.43	172.133	Gabapentin	[M+H]+	0.141732	TRUE	C9H17NO2	F	2989	1.4169	0.879198	0.0263488	Up	-2.48054	-4.98611	-4.87602	-5.02479	-5.01138	-5.14702	-4.75859	-5.09292	-5.06104	-5.38797	-4.88283	-5.53178	-5.23259	-5.39281	-5.38327	-4.95886	-5.81825	-5.59363	-2.54482	-5.57946	-3.19912	-5.92198	-5.05493	-5.49604	-4.60815	-2.6614	-5.83909	-5.2024	-2.49958	-5.43447	-5.59584	-6.41887	-5.47909	-5.27372	-5.72643	-5.33432	-5.02506
19.57	555.292	His Gly Val Asp Lys	[M+H]+	0.393701	TRUE	C23H38N8O8	F	264342	2.5509	1.56381	0.0295942	Up	-6.14567	-4.98611	-4.87602	-0.929974	-5.01138	-2.24843	-1.70062	-3.27255	-5.06104	-2.49789	-4.88283	-5.53178	-5.23259	-5.39281	-1.78944	-4.95886	-5.81825	-5.59363	-5.39377	-5.57946	-6.18876	-3.54394	-5.05493	-5.49603	-4.60815	-0.377732	-1.76162	-2.1199	-5.75689	-5.43447	-5.59584	-6.41887	-1.37085	-5.27372	-5.72643	-5.33432	-5.02505
12.74	484.213	Asn His Val Asp	[M+H]+	0.0393701	TRUE	C19H29N7O8	F	194221	1.759	1.47684	0.0333998	Up	-6.14567	-4.98611	-4.87602	-5.02479	-5.01138	-5.14702	-4.75859	-5.09292	-5.06104	-5.38797	-4.88283	-5.53178	-1.36054	-5.39281	-5.38327	-4.95886	-2.19765	-0.770601	-5.39377	-5.57946	-6.18876	-5.92198	-5.05493	-2.27891	-4.60815	-5.32949	-2.42418	-5.2024	-5.75689	-5.43447	-5.59584	-6.41887	-5.47909	-5.27372	-5.72643	-5.33432	-5.02506
24.9	282.139	Pendimethalin	[M+H]+	0.23622	TRUE	C13H19N3O4	F	68776	2.0685	1.42225	0.0335404	Up	-6.14567	-4.98611	-3.06046	-5.02479	-5.01138	-1.80321	-2.81919	-5.09292	-2.14299	-5.38797	-4.88283	-5.53178	-2.83616	-2.2073	-5.38327	-0.353352	-2.18321	-5.59363	-5.39377	-5.57946	-6.18876	-5.92198	-5.05493	-5.49603	-4.60815	-5.32949	-5.83909	-5.2024	-5.75689	-5.43447	-5.59584	-3.13002	-5.47909	-5.27372	-5.72643	-5.33432	-5.02506
1.05	361.16	Asn Pro Met	[M+NH4]+	0.448819	TRUE	C14H24N4O5S1	F	16580	2.2483	0.660109	0.0355566	Up	-3.12056	-4.98611	-2.61741	-5.02479	-5.01138	-5.14702	-2.12091	-5.09292	-3.01943	-5.38797	-4.88283	-2.13527	-5.23259	-3.15389	-5.38327	-2.40157	-5.81825	-3.18034	-5.39377	-2.18012	-4.01482	-3.45223	-5.05493	-5.49603	-4.60815	-2.62145	-4.00516	-1.82778	-2.93251	-2.94503	-3.0318	-6.41887	-2.57248	-1.9372	-5.72643	-5.33432	-5.02506
0.85	324.093	Ala Cys Met	[M+Na]+	0.125984	TRUE	C11H21N3O4S2	F	18170	1.1916	0.68473	0.0398689	Up	-6.14567	-4.98611	-4.87602	-5.02479	-5.01138	-5.14702	-4.75859	-2.74523	-5.06104	-5.38797	-2.83617	-5.53178	-5.23259	-3.33833	-5.38327	-4.95886	-5.81825	-5.59363	-5.39377	-5.57946	-6.18875	-3.77419	-5.05493	-5.49604	-4.60815	-5.32949	-3.34313	-5.2024	-5.75689	-5.43447	-5.59584	-6.41887	-3.45935	-5.27372	-5.72643	-5.33432	-5.02506
14.85	328.251	9-Nitrooleate	[M+H]+	0.149606	TRUE	C18H33NO4	F	44827	1.4064	1.04031	0.0429899	Up	-6.14567	-4.98611	-2.34191	-5.02479	-5.01138	-5.14702	-4.75858	-3.047	-5.06104	-3.30275	-4.88283	-5.53178	-5.23259	-5.39281	-5.38327	-4.95886	-5.81825	-5.59363	-5.39377	-5.57946	-6.18876	-5.92198	-5.05493	-5.49603	-4.60815	-5.32949	-1.6725	-5.2024	-5.75689	-5.43447	-5.59584	-1.92987	-5.47909	-5.27372	-5.72643	-5.33432	-5.02506
1.03	392.165	Gln Asn Met	[M+H]+	0.11811	TRUE	C14H25N5O6S1	F	17630	1.3408	0.648813	0.0451109	Up	-6.14567	-4.98611	-4.87602	-5.02479	-5.01138	-5.14702	-4.75859	-5.09292	-5.06104	-5.38797	-4.88283	-5.53178	-5.23259	-5.39281	-5.38327	-2.51978	-5.81825	-5.59363	-5.39377	-5.57946	-4.0401	-5.92198	-2.29133	-5.49604	-4.60815	-5.32949	-3.86052	-5.2024	-3.41724	-5.43447	-5.59584	-3.21598	-3.0035	-5.27372	-5.72643	-5.33432	-5.02506
1.07	289.06	N-1-Desalkylflurazepam	[M+H]+	0.0866142	TRUE	C15H10ClFN2O	F	2913	2.6066	3.77563	0.0463834	Up	-6.14567	-4.98611	-4.87602	-5.02479	-5.01138	-5.14702	-4.75859	2.07052	-5.06104	-5.38797	-0.619853	-5.53178	-5.23259	2.24838	-0.829719	-4.95886	-5.81825	-5.59363	-5.39377	-5.57946	-6.18876	-5.92198	-1.0117	-5.49603	-4.60815	-5.32949	-5.83909	-5.2024	-5.75689	-5.43447	-5.59584	-6.41887	-5.47909	-5.27372	-5.72643	-5.33432	-5.02506
22.13	135.117	(S)-(-)-Perillyl alcohol	[M+H]+	0.133858	FALSE	C10H16O	F	41074	1.3414	0.635178	0.0468689	Up	-4.15063	-4.98611	-4.87602	-5.02479	-5.01138	-3.05423	-4.75859	-5.09292	-5.06104	-5.38797	-4.88283	-5.53178	-5.23259	-5.39281	-5.38327	-2.85454	-5.81825	-5.59363	-2.60697	-5.57946	-6.18875	-5.92198	-5.05493	-3.13343	-4.60815	-2.95413	-5.83909	-5.2024	-5.75689	-5.43447	-5.59584	-4.45795	-3.36487	-5.27372	-5.72643	-5.33432	-5.02506
25.55	363.184	Gly Arg Met	[M+H]+	0.133858	TRUE	C13H26N6O4S1	F	17128	1.5021	0.897335	0.0484935	Up	-3.36237	-4.98611	-4.87602	-5.02479	-5.01138	-3.23086	-4.75859	-5.09292	-2.04055	-5.38797	-4.88283	-5.53178	-5.23259	-5.39281	-5.38327	-2.05959	-5.81825	-3.45355	-5.39377	-5.57946	-6.18875	-5.92198	-5.05493	-5.49604	-4.60815	-5.32949	-5.83909	-2.67196	-5.75689	-3.4879	-5.59584	-2.58221	-5.47909	-5.27372	-3.46802	-5.33432	-5.02506
0.77	188.175	N8-Acetylspermidine	[M+H]+	0.519685	TRUE	C9H21N3O	P	24072	2.4264	-0.627672	0.0509744	Not_Significant	-2.99673	-3.33651	-4.87602	-5.02479	-3.2287	-2.84251	-4.75859	-5.09292	-5.06104	-5.38797	-4.88283	-2.61998	-0.693843	-2.77689	-5.38327	-4.95886	-5.81825	-3.63297	-1.29514	-5.57946	-6.18876	-4.28397	-5.05493	-3.93292	-2.1644	-5.32949	-5.83909	-5.2024	-5.75689	-5.43447	-5.59584	-6.41887	-2.94657	-3.34271	-1.56366	-2.35329	-5.02506
0.83	176.105	Citrulline	[M+H]+	0.866142	TRUE	C6H13N3O3	P	16	2.2008	-0.170867	0.0603207	Not_Significant	-1.90698	0.491372	-2.9187	-0.293103	-2.04882	-0.653132	-4.75858	-5.09292	-5.06104	-2.2406	-1.81611	-0.547199	-1.04995	-0.908941	-2.40446	-0.0196936	-1.32808	-0.534117	-1.25928	-1.01655	-2.76921	-2.45599	-1.76052	-0.0365942	-4.60815	-5.32949	-3.39085	-5.2024	-1.5222	-1.08374	-5.59584	-1.12475	-0.960776	-1.80106	-1.55057	-1.57853	0.442794
0.98	274.191	Val Arg	[M+H]+	0.267717	TRUE	C11H23N5O3	P	23912	2.277	-0.820951	0.0607945	Not_Significant	-6.14567	-4.98611	-3.28587	-5.02479	-5.01138	-5.14702	-2.45219	-5.09292	-5.06104	-5.38797	-4.88283	-3.7026	-5.23259	-3.09488	-5.38327	-2.40103	-5.81825	-1.06906	-3.18974	-5.57946	-6.18875	-5.92198	-5.05493	-5.49604	-4.60815	-5.32949	-5.83909	-5.2024	-3.54992	-5.43447	-3.44911	-6.41887	-3.29214	-1.92002	-5.72643	-2.89923	-5.02506
12.61	285.075	Oroxylin A	[M+H]+	0.291339	TRUE	C16H12O5	P	49521	2.1347	1.13862	0.0635569	Not_Significant	-3.27671	-4.98611	-1.5341	-5.02479	-5.01138	-0.876934	-0.818005	-3.41189	-5.06104	-1.26589	-4.88283	-5.53178	-5.23259	-3.50513	-5.38327	-4.95886	-5.81825	-5.59363	-5.39377	-5.57946	-6.18876	-2.94917	-5.05493	-5.49603	-1.21417	-5.32949	-2.20508	-5.2024	-5.75689	-5.43447	-3.57214	-6.41887	-5.47909	-3.63897	-5.72643	-5.33432	-5.02506
1.61	175.105	Val Gly	[M+H]+	0.0393701	TRUE	C7H14N2O3	P	23824	1.1406	-0.601725	0.0673984	Not_Significant	-6.14567	-4.98611	-4.87602	-5.02479	-5.01138	-5.14702	-4.75859	-5.09292	-5.06104	-5.38797	-4.88283	-5.53178	-5.23259	-5.39281	-5.38327	-4.95886	-5.81825	-3.53024	-5.39377	-5.57946	-6.18875	-5.92198	-5.05493	-5.49604	-4.60815	-5.32949	-5.83909	-5.2024	-5.75689	-5.43447	-5.59584	-6.41887	-5.47909	-5.27372	-5.72643	-5.33432	-5.02506
1.09	434.197	Met Phe His	[M+H]+	0.866142	TRUE	C20H27N5O4S1	P	23495	2.4583	0.468182	0.0701475	Not_Significant	-1.29804	-1.08312	-1.1517	-2.63533	-1.53958	-1.07395	-4.75858	-1.63124	-0.384628	-5.38797	-2.78954	-2.49184	-2.82449	-3.63845	-5.38327	-1.39933	-2.19339	-0.058644	-1.20409	-3.56723	-2.40464	-2.36337	-2.59448	-5.49603	-0.719832	-3.46266	-3.0458	-2.89379	-2.21521	-1.97737	-3.15329	-2.4087	-1.9888	-1.33764	-5.72643	-2.7495	-1.24277
12.82	303.05	Delphinidin	[M+H]+	0.19685	TRUE	C15H10O7	P	3432	2.248	2.57922	0.0836703	Not_Significant	-6.14567	-4.98611	-4.87602	-5.02479	-5.01138	-5.14702	-1.03435	0.00959741	-5.06104	-0.0968991	-0.817587	-5.53178	-5.23259	-5.39281	1.82932	-4.95886	-5.81825	-5.59363	-5.39377	-5.57946	-6.18876	-5.92198	-5.05493	-5.49603	-4.60815	-5.32949	-4.00092	-5.2024	-5.75689	-5.43447	-2.06628	-6.41887	-2.99782	-5.27372	-5.72643	-5.33432	-5.02505
1.09	150.057	L-Methionine	[M+H]+	0.574803	TRUE	C5H11NO2S	P	26	2.2471	0.286531	0.0909796	Not_Significant	-0.723022	-2.94654	-4.87602	-2.0533	-2.8331	-1.41888	-2.55054	-2.60556	-1.03104	-5.38797	-2.40833	-2.02702	-2.35721	-2.6488	-3.09728	-1.49143	-3.07077	-1.74159	-2.80487	-3.33423	-3.00676	-3.67979	-5.05493	-5.49603	-0.850697	-5.32949	-3.76001	-2.4526	-2.57528	-5.43447	-5.59584	-2.93269	-2.57913	-5.27372	-5.72643	-5.33432	-5.02506
1.86	152.106	N-Methyltyramine	[M+H]+	0.023622	TRUE	C9H13NO	P	58167	1.2098	-1.05577	0.103588	Not_Significant	-6.14567	-4.98611	-4.87602	-5.02479	-5.01138	-5.14702	-4.75859	-5.09292	-5.06104	-5.38797	-4.88283	-5.53178	-5.23259	-5.39281	-5.38327	-4.95886	-5.81825	-5.59363	-5.39377	-5.57946	-6.18875	-5.92198	-5.05493	-5.49604	-4.60815	-5.32949	-5.83909	-5.2024	-5.75689	-5.43447	-5.59584	-6.41887	-5.47909	-5.27372	-5.72643	-5.33432	-5.02506
10.03	206.082	Indolelactic acid	[M+H]+	0.228347	TRUE	C11H11NO3	P	71	2.1672	0.984711	0.103918	Not_Significant	-4.15761	-4.98611	-4.87602	-5.02479	-5.01138	-5.14702	-4.75858	-0.281516	0.265166	-5.38797	-4.88283	-5.53178	-5.23259	-3.67235	-0.0407327	-4.95886	-5.81825	-5.59363	-5.39377	-5.57946	-6.18876	-5.92198	-5.05493	-5.49603	-4.60815	-5.32949	-3.73879	-5.2024	-5.75689	-3.27482	-5.59584	-6.41887	1.1257	-5.27372	-5.72643	-5.33432	-5.02506
0.69	129.039	Ammelide	[M+H]+	0.88189	TRUE	C3H4N4O2	P	73558	2.8471	-0.472148	0.119212	Not_Significant	-3.64362	0.977572	-3.30355	-5.02479	0.0860041	-5.14702	-0.115413	-0.908542	-1.66473	0.297173	1.38453	0.267298	0.731065	-0.674758	0.624499	-2.2142	-4.1322	-3.37096	-2.67066	-2.12699	-6.18876	-0.657487	-0.844901	-5.49603	2.10832	-1.05536	-0.312508	-0.725764	-4.42603	-2.21513	0.116282	-6.41887	0.384952	-0.758915	-0.354706	1.748	1.05875
3.25	360.215	Ile Val Glu	[M+H]+	0.023622	TRUE	C16H29N3O6	P	20390	0.91883	-0.585997	0.120149	Not_Significant	-6.14567	-4.98611	-4.87602	-5.02479	-5.01138	-5.14702	-4.75859	-5.09292	-5.06104	-5.38797	-4.88283	-5.53178	-5.23259	-5.39281	-5.38327	-4.95886	-5.81825	-5.59363	-5.39377	-5.57946	-6.18875	-5.92198	-5.05493	-5.49604	-4.60815	-5.32949	-5.83909	-5.2024	-5.75689	-5.43447	-5.59584	-6.41887	-5.47909	-2.46825	-5.72643	-5.33432	-5.02506
1.52	182.082	DL-o-Tyrosine	[M+H]+	0.897638	TRUE	C9H11NO3	P	58353	2.4892	-0.994419	0.120509	Not_Significant	-1.27782	0.23692	-1.43351	0.0266414	-5.01138	-0.0271897	-0.0326586	-1.54068	-0.828551	1.5015	-1.84272	-0.353874	-5.23259	0.209624	-1.8534	0.926119	-0.710239	0.323498	-1.13414	-0.586975	-1.16495	-2.09439	-5.05493	-0.0725259	0.631897	-2.46011	-0.841164	-0.918004	-0.182964	-1.07729	-0.804624	-0.802385	-0.721363	-5.27372	-0.780073	-0.591264	1.26064
15.14	505.332	Dipyridamole	[M+H]+	0.629921	TRUE	C24H40N8O4	P	2341	2.3231	-0.645119	0.12878	Not_Significant	-6.14567	-4.98611	-4.87602	-5.02479	-5.01138	-1.54577	-1.02621	-1.30905	-5.06104	-1.91985	-1.48037	-1.76202	-1.32347	-1.85362	-1.63377	-4.95886	-2.37776	-5.59363	-5.39377	-1.80256	-2.80887	-2.37264	-5.05493	-5.49603	-4.60815	-1.67776	-2.35639	-1.81416	-1.92544	-5.43447	-5.59584	-2.62308	-5.47909	-1.42866	-1.76401	-5.33432	-1.04483
1.5	268.105	Adenosine	[M+H]+	0.0393701	TRUE	C10H13N5O4	P	86	0.92273	-0.755667	0.13285	Not_Significant	-6.14567	-4.98611	-4.87602	-5.02479	-5.01138	-5.14702	-4.75859	-5.09292	-5.06104	-5.38797	-4.88283	-5.53178	-5.23259	-5.39281	-5.38327	-4.95886	-5.81825	-5.59363	-5.39377	-5.57946	-6.18875	-5.92198	-5.05493	-5.49604	-4.60815	-5.32949	-5.83909	-5.2024	-5.75689	-5.43447	-5.59584	-6.41887	-5.47909	-5.27372	-5.72643	-5.33432	-5.02506
20.16	315.195	4-Oxoisotretinoin	[M+H]+	0.283465	TRUE	C20H26O3	P	871	1.3693	2.34426	0.139891	Not_Significant	-6.14567	-4.98611	-4.87602	-5.02479	-5.01138	-5.14702	-4.75859	-5.09292	-5.06104	0.345218	-4.88283	-5.53178	-5.23259	-5.39281	-5.38327	-4.95886	-5.81825	-5.59363	-5.39377	-5.57946	-6.18876	-5.92198	-5.05493	-5.49603	-4.60815	-2.74105	-5.83909	-5.2024	-5.75689	-5.43447	1.02256	-6.41887	-5.47909	-5.27372	-5.72643	-5.33432	-5.02506
13.81	357.133	DEOXYSAPPANONE B 7,3"-DIMETHYL ETHER ACETATE	[M+H]+	0.0472441	TRUE	C20H20O6	P	43610	1.1108	1.42793	0.14095	Not_Significant	-6.14567	-4.98611	-4.87602	-5.02479	-5.01138	-3.56222	-4.75858	-0.0223586	-5.06104	-3.68149	-4.88283	-5.53178	-5.23259	-5.39281	-1.4635	-4.95886	-5.81825	-5.59363	-5.39377	-5.57946	-6.18876	-5.92198	-5.05493	-5.49603	-4.60815	-5.32949	-5.83909	-5.2024	-5.75689	-5.43447	-5.59584	-6.41887	-5.47909	-5.27372	-5.72643	-5.33432	-5.02506
10.49	378.24	Phe Leu Val	[M+H]+	0.19685	TRUE	C20H31N3O4	P	21448	1.1006	-0.557489	0.150163	Not_Significant	-6.14567	-4.98611	-4.87602	-5.02479	-5.01138	-5.14702	-4.75859	-5.09292	-5.06104	-5.38797	-4.88283	-3.80484	-5.23259	-3.43928	-5.38327	-4.95886	-5.81825	-3.00673	-5.39377	-5.57946	-6.18875	-5.92198	-5.05493	-5.49604	-4.60815	-5.32949	-5.83909	-5.2024	-5.75689	-3.79313	-5.59584	-6.41887	-5.47909	-3.02812	-5.72643	-2.9893	-5.02506
0.82	130.049	(R)-(+)-2-Pyrrolidone-5-carboxylic acid	[M+H]+	0.645669	TRUE	C5H7NO3	P	63632	2.5713	1.06409	0.152868	Not_Significant	-1.71942	0.170157	-4.87602	0.658014	-0.470018	-0.499755	-1.27804	0.798268	-0.615546	-0.187348	-2.58595	-0.694518	-5.23259	-0.808902	-1.98665	0.647702	-0.138393	-5.59363	-5.39377	-0.80462	-0.628379	-2.59363	-1.2817	0.178148	-4.60815	-5.32949	-5.83909	-5.2024	-1.55365	-2.28153	-5.59584	-6.41887	-5.47909	-1.8053	-2.89462	-1.15409	-0.127235
6.04	195.087	Caffeine	[M+H]+	0.133858	TRUE	C8H10N4O2	P	1455	1.8318	-1.99781	0.154472	Not_Significant	-6.14567	-4.98611	-4.87602	-3.08908	-5.01138	-5.14702	-4.75859	-5.09292	-5.06104	-5.38797	-4.88283	-5.53178	-5.23259	-5.39281	-5.38327	-4.95886	-3.35387	-5.59363	-5.39377	-1.61466	-3.82708	-5.92198	-5.05493	-5.49603	-4.60815	-5.32949	-5.83909	-5.2024	-5.75689	-5.43447	-5.59584	-6.41887	-5.47909	-2.62515	-5.72643	0.371248	-5.02506
14.03	301.071	Diosmetin	[M+H]+	0.141732	TRUE	C16H12O6	P	44398	1.7759	3.47005	0.155411	Not_Significant	-6.14567	-4.98611	-4.87602	-5.02479	-5.01138	-1.67691	-2.75887	-3.0964	-1.74554	-2.39157	3.57848	-5.53178	-5.23259	-5.39281	-2.3037	-4.95886	-5.81825	-5.59363	-5.39377	-5.57946	-6.18875	-5.92198	-5.05493	-5.49604	-4.60815	-2.27868	-5.83909	-5.2024	-5.75689	-5.43447	-5.59584	-6.41887	-5.47909	-5.27372	-5.72643	-5.33432	-5.02506
1.08	219.136	Val Thr	[M+H]+	0.685039	TRUE	C9H18N2O4	P	24005	1.9457	0.0502988	0.16206	Not_Significant	-6.14567	-3.10574	-2.31033	-5.02479	-5.01138	-1.09149	-2.34603	-1.1102	-5.06104	-3.30621	-2.1515	-2.53479	-3.04448	-3.20209	-2.44819	-1.33417	-3.7604	-0.629043	-2.02976	-2.23959	-2.63929	-2.73717	-5.05493	-3.46898	-2.17646	-2.29429	-3.28125	-5.2024	-2.73236	-3.08113	-2.35106	-1.27058	-1.79547	-0.823711	-2.419	-2.02408	-5.02506
8.46	134.06	Oxindole	[M+H]+	0.141732	TRUE	C8H7NO	P	34541	1.6031	2.10003	0.165995	Not_Significant	-6.14567	-4.98611	-4.87602	-5.02479	-5.01138	-5.14702	-4.75859	-5.09292	-5.06104	-5.38797	-4.88283	-5.53178	-5.23259	-5.39281	-5.38327	-1.92809	-1.04663	-5.59363	-1.73032	0.857977	-6.18876	-5.92198	-5.05493	0.678338	-4.60815	-5.32949	-5.83909	-5.2024	-5.75689	-5.43447	-5.59584	-6.41887	-5.47909	-5.27372	-5.72643	-5.33432	-5.02506
20.56	305.25	omega-3 Arachidonic Acid	[M+H]+	0.543307	TRUE	C20H32O2	P	62952	2.6972	-0.981626	0.166987	Not_Significant	-0.732963	-4.98611	-4.87602	-5.02479	-5.01138	-5.14702	-4.75858	-0.310492	-5.06104	-2.95851	-4.88283	-2.71856	-5.23259	-2.97367	-5.38327	-4.95886	-3.63762	-5.59363	-5.39377	-2.41243	-6.18876	2.29148	-5.05493	-5.49603	0.325412	-3.23185	-5.83909	-5.2024	-3.76902	-3.07866	-5.59584	-6.41887	-5.47909	-2.51414	-5.72643	-2.61111	-5.02506
10.71	358.272	Leu Leu Leu	[M+H]+	0.0708662	TRUE	C18H35N3O4	P	23009	1.1262	-0.647393	0.167055	Not_Significant	-6.14567	-4.98611	-4.87602	-5.02479	-5.01138	-5.14702	-4.75859	-5.09292	-5.06104	-5.38797	-4.88283	-5.53178	-5.23259	-5.39281	-5.38327	-2.48144	-5.81825	-3.05111	-5.39377	-5.57946	-6.18875	-5.92198	-5.05493	-5.49604	-4.60815	-5.32949	-5.83909	-5.2024	-5.75689	-5.43447	-5.59584	-6.41887	-5.47909	-2.88576	-5.72643	-2.75785	-5.02506
11.25	567.331	Lys Tyr Thr Arg	[M+H]+	0.141732	TRUE	C25H42N8O7	P	175413	2.0588	-2.78791	0.175833	Not_Significant	-6.14567	-4.98611	-1.3346	-5.02479	-5.01138	-5.14702	-4.75859	-5.09292	-5.06104	-5.38797	-4.88283	-5.53178	-5.23259	-5.39281	-5.38327	-4.95886	-5.81825	-0.954456	-5.39377	-5.57946	-3.56169	-5.92198	-5.05493	-5.49604	-4.60815	-5.32949	-5.83909	-5.2024	-5.75689	-5.43447	-5.59584	-6.41887	-5.47909	-5.27372	-5.72643	-5.33432	-5.02506
17.2	306.207	CAPSAICIN	[M+H]+	0.322835	TRUE	C18H27NO3	P	43476	1.4975	-0.0075143	0.181871	Not_Significant	-6.14567	-4.98611	-4.87602	-5.02479	-5.01138	-5.14702	-2.73509	-5.09292	-5.06104	-5.38797	-4.88283	-3.58427	-5.23259	-5.39281	-5.38327	-4.95886	-5.81825	-5.59363	-5.39377	-5.57946	-6.18876	-5.92198	-5.05493	-5.49603	-4.60815	0.737496	-5.83909	-5.2024	-3.68156	-5.43447	-5.59584	-6.41887	-5.47909	-2.36612	-5.72643	-5.33432	-5.02506
0.82	357.251	Leu Pro Lys	[M+H]+	0.102362	TRUE	C17H32N4O4	P	20527	1.9602	3.04404	0.182126	Not_Significant	-6.14567	-4.98611	-4.87602	-5.02479	-5.01138	2.92081	-2.19302	-0.646335	-5.06104	-1.1235	2.37046	-5.53178	-5.23259	-5.39281	-1.62808	-4.95886	-5.81825	-5.59363	-5.39377	-5.57946	-6.18876	-5.92198	-5.05493	-5.49603	-4.60815	-5.32949	-5.83909	-5.2024	-5.75689	-5.43447	-5.59584	-6.41887	-5.47909	-5.27372	-5.72643	-5.33432	-5.02506
13.46	516.302	Taurocholic acid	[M+H]+	0.259842	TRUE	C26H45NO7S	P	34542	1.6758	-1.68445	0.189493	Not_Significant	-6.14567	-4.98611	-4.87602	-5.02479	-5.01138	-5.14702	-4.75858	-0.985947	-5.06104	-5.38797	-2.05686	-5.53178	-5.23259	-5.39281	-5.38327	-4.95886	-5.81825	-5.59363	-5.39377	-5.57946	-6.18876	-5.92198	-5.05493	-5.49603	-4.60815	-5.32949	-3.632	-5.2024	-5.75689	-5.43447	-5.59584	-6.41887	-5.47909	-5.27372	-5.72643	-0.0717125	-5.02506
13.2	331.225	17-HYDROXYPROGESTERONE	[M+H]+	0.19685	TRUE	C21H30O3	P	44235	1.2244	-0.456352	0.194102	Not_Significant	-6.14567	-2.99844	-4.87602	-5.02479	-5.01138	-5.14702	-4.75859	-5.09292	-5.06104	-5.38797	-4.88283	-2.85228	-5.23259	-3.61698	-5.38327	-4.95886	-5.81825	-5.59363	-2.89841	-2.82544	-6.18875	-3.37426	-5.05493	-5.49604	-4.60815	-5.32949	-5.83909	-5.2024	-5.75689	-5.43447	-2.95255	-6.41887	-5.47909	-5.27372	-5.72643	-5.33432	-5.02506
13.65	237.1	Carbamazepine	[M+H]+	0.15748	TRUE	C15H12N2O	P	1489	1.7111	-5.6957	0.197607	Not_Significant	-6.14567	-4.98611	-4.87602	-5.02479	-5.01138	-5.14702	-4.75859	-5.09292	-5.06104	-5.38797	-4.88283	-5.53178	-5.23259	-5.39281	-5.38327	-4.95886	-5.81825	-5.59363	-5.39377	-5.57946	-6.18875	-5.92198	-5.05493	-5.49604	-4.60815	-5.32949	-5.83909	-5.2024	-5.75689	-5.43447	-5.59584	-6.41887	-5.47909	-5.27372	5.14095	-5.33432	-1.68846
3.08	247.127	Asp Ile	[M+H]+	0.0708662	TRUE	C10H18N2O5	P	23772	1.3725	-0.641754	0.231157	Not_Significant	-6.14567	-4.98611	-4.87602	-5.02479	-5.01138	-5.14702	-4.75859	-1.46719	-1.33407	-5.38797	-4.88283	-5.53178	-5.23259	-5.39281	-5.38327	-4.95886	-5.81825	-5.59363	-5.39377	-5.57946	-6.18875	-5.92198	-5.05493	-5.49604	-4.60815	-5.32949	-5.83909	-5.2024	-5.75689	-5.43447	-5.59584	-6.41887	-2.3093	-5.27372	-5.72643	-5.33432	-1.22694
12.83	133.065	Cinnamaldehyde	[M+H]+	0.244094	TRUE	C9H8O	P	6931	1.4007	-0.377386	0.235574	Not_Significant	-6.14567	-1.4213	-4.87602	-5.02479	-5.01138	-5.14702	-4.75859	-5.09292	-5.06104	-5.38797	-4.88283	-1.94878	-5.23259	-5.39281	-5.38327	-4.95886	-5.81825	-5.59363	-1.51698	-3.89112	-6.18875	-5.92198	-3.0097	-2.40463	-2.33746	-5.32949	-5.83909	-5.2024	-5.75689	-5.43447	-5.59584	-6.41887	-5.47909	-5.27372	-5.72643	-1.28336	-5.02506
11.19	432.247	11&amp;beta;-PGF2&amp;alpha; Ethanolamide	[M+Cl]-	0.0944882	TRUE	C22H39NO5	P	45683	1.1422	0.671758	0.246645	Not_Significant	-2.01392	-4.98611	-4.87602	-5.02479	-5.01138	-1.36327	-4.75859	-1.18693	-2.33272	-5.38797	-4.88283	-3.8471	-5.23259	-5.39281	-5.38327	-4.95886	-5.81825	-2.02854	-5.39377	-5.57946	-6.18875	-5.92198	-5.05493	-5.49604	-4.60815	-5.32949	-5.83909	-5.2024	-5.75689	-3.67642	-5.59584	-6.41887	-5.47909	-5.27372	-5.72643	-5.33432	-5.02506
0.75	156.075	L-Histidine	[M+H]+	0.102362	TRUE	C6H9N3O2	P	21	0.94027	0.800592	0.250281	Not_Significant	-6.14567	-4.98611	-4.87602	-5.02479	-5.01138	-5.14702	-2.30947	-5.09292	-5.06104	-1.4564	-2.04818	-5.53178	-5.23259	-5.39281	-5.38327	-4.95886	-5.81825	-5.59363	-5.39377	-5.57946	-6.18875	-5.92198	-5.05493	-5.49604	-2.25094	-3.6443	-5.83909	-5.2024	-5.75689	-5.43447	-5.59584	-3.13745	-5.47909	-5.27372	-5.72643	-5.33432	-5.02506
13.73	273.077	(-)-Naringenin	[M+H]+	0.307087	TRUE	C15H12O5	P	3401	1.8537	0.340238	0.254045	Not_Significant	0.20501	-4.98611	-4.87602	-5.02479	-5.01138	-5.14702	1.86506	-3.36439	-2.08831	-2.36989	0.361043	-5.53178	-5.23259	-5.39281	-0.907765	-4.95886	-5.81825	-3.84053	-5.39377	-5.57946	-6.18876	-0.588909	-5.05493	-5.49603	-4.60815	-5.32949	-5.83909	-5.2024	-5.75689	-5.43447	-3.18307	-6.41887	-5.47909	-5.27372	-5.72643	-5.33432	-5.02506
16.13	285.079	Wogonin	[M+H]+	0.204724	TRUE	C16H12O5	P	49754	2.2601	2.7278	0.259841	Not_Significant	-6.14567	-4.98611	4.82146	-5.02479	-5.01138	-5.14702	-4.75858	-5.09292	-5.06104	-5.38797	4.32074	-5.53178	-5.23259	-5.39281	0.461059	-4.95886	-5.81825	-5.59363	-5.39377	-5.57946	-6.18876	-5.92198	-3.00303	-5.49603	2.38653	-5.32949	-5.83909	-0.0397202	-5.75689	-5.43447	-2.28107	-6.41887	-5.47909	-5.27372	-5.72643	-5.33432	-5.02506
1.09	288.205	Ile Arg	[M+H]+	0.551181	TRUE	C12H25N5O3	P	23986	1.4205	-0.630556	0.262317	Not_Significant	-6.14567	-4.98611	-4.87602	-5.02479	-5.01138	-5.14702	-1.4941	-5.09292	-5.06104	-5.38797	-4.88283	-5.53178	-2.99749	-3.03492	-5.38327	-4.95886	-5.81825	-1.64883	-2.54989	-5.57946	-6.18876	-3.06016	-5.05493	-5.49603	-1.93081	-3.25995	-5.83909	-5.2024	-3.27347	-3.37607	-2.42607	-4.61137	-2.21859	-2.55414	-5.72643	-1.66147	-5.02506
9.68	268.192	Metoprolol	[M+H]+	0.165354	TRUE	C15H25NO3	P	1250	1.4482	-6.05999	0.265888	Not_Significant	-6.14567	-4.98611	-4.87602	-5.02479	-5.01138	-5.14702	-4.75859	-5.09292	-5.06104	-5.38797	-4.88283	-5.53178	-5.23259	-5.39281	-5.38327	-4.95886	-5.81825	-5.59363	-5.39377	-5.57946	-6.18875	-5.92198	-5.05493	-5.49604	-4.60815	-5.32949	-5.83909	-5.2024	-5.75689	-5.43447	-5.59584	-6.41887	-5.47909	-5.27372	-5.72643	-5.33432	-5.02506
10.39	253.097	OXCARBAZEPINE	[M+H]+	0.0866142	TRUE	C15H12N2O2	P	43871	1.0363	-3.26056	0.289822	Not_Significant	-6.14567	-4.98611	-4.87602	-5.02479	-5.01138	-5.14702	-4.75859	-5.09292	-5.06104	-5.38797	-4.88283	-5.53178	-5.23259	-5.39281	-5.38327	-4.95886	-5.81825	-5.59363	-5.39377	-5.57946	-6.18875	-5.92198	-5.05493	-5.49604	-4.60815	-5.32949	-5.83909	-5.2024	-5.75689	-5.43447	-5.59584	-6.41887	-5.47909	-5.27372	2.58939	-5.33432	-5.02506
12.36	255.064	7,4"-Dihydroxyflavone	[M+H]+	0.661417	TRUE	C15H10O4	P	48471	2.0025	1.63021	0.302079	Not_Significant	0.571324	-1.64321	-4.87602	-2.33059	-2.02176	0.484539	2.11486	-1.67978	-5.06104	1.5988	-4.88283	-3.47715	-5.23259	-3.18281	-5.38327	-1.36678	-4.28537	-5.59363	-5.39377	-5.57946	-6.18876	1.63212	-5.05493	-5.49603	2.32233	-3.2834	-1.53939	-2.0795	-1.35686	-5.43447	-1.7714	-6.41887	1.55995	-1.58361	-1.57694	-5.33432	-2.95445
22.12	283.266	Oleic Acid	[M+H]+	0.976378	TRUE	C18H34O2	P	190	1.6763	0.145163	0.302302	Not_Significant	2.93221	1.15502	0.822437	3.12627	1.1969	3.56356	0.444206	3.06372	2.1642	0.54082	0.0581682	0.866669	2.87862	-0.116025	2.18103	3.82624	-0.380304	2.81136	4.07594	0.139927	2.61967	0.362659	3.10833	3.59669	1.96505	3.69847	2.04248	3.28792	3.40478	1.96969	0.0173986	2.66945	3.46835	1.03398	3.16392	3.12796	3.01671
12.75	287.053	Luteolin	[M+H]+	0.220472	TRUE	C15H10O6	P	3409	1.1954	1.97017	0.305108	Not_Significant	-6.14567	-4.98611	-4.87602	-5.02479	-5.01138	-2.85432	-4.75859	-2.16378	-1.20545	-5.38797	1.6191	-5.53178	-5.23259	-5.39281	-0.230821	-4.95886	-5.81825	-5.59363	-5.39377	-5.57946	-6.18876	-5.92198	-3.12161	-5.49603	-4.60815	-5.32949	-5.83909	-5.2024	-5.75689	-5.43447	-5.59584	-6.41887	-5.47909	-5.27372	-5.72643	-5.33432	-5.02506
1.08	375.224	Val Glu Lys	[M+H]+	0.425197	TRUE	C16H30N4O6	P	21206	1.0813	-0.260118	0.310811	Not_Significant	-6.14567	-3.23034	-2.75067	-2.6459	-5.01138	-3.50483	-4.75859	-2.87786	-2.45302	-5.38797	-4.88283	-5.53178	-5.23259	-3.56531	-5.38327	-2.14581	-5.81825	-2.10156	-5.39377	-5.57946	-4.08971	-5.92198	-2.41409	-5.49604	-4.60815	-5.32949	-5.83909	-5.2024	-3.10652	-5.43447	-3.32003	-4.19009	-5.47909	-2.43769	-5.72643	-3.23652	-5.02506
9.8	195.064	Scytalone	[M+H]+	0.433071	TRUE	C10H10O4	P	65532	1.2452	-0.64229	0.324544	Not_Significant	-6.14567	-4.98611	-1.81046	-5.02479	-5.01138	-3.09677	-2.39747	-2.17777	-2.64921	-5.38797	-4.88283	-2.82527	-3.2142	-5.39281	-5.38327	-4.95886	-5.81825	-2.93115	-1.71131	-5.57946	-6.18876	-5.92198	-5.05493	-5.49603	-4.60815	-5.32949	-4.0138	-2.98383	-4.13732	-5.43447	-5.59584	-6.41887	-5.47909	-1.79584	-5.72643	-5.33432	-2.79372
8.84	332.207	Ser Leu Leu	[M+H]+	0.346457	TRUE	C15H29N3O5	P	19894	0.98722	-0.820016	0.343888	Not_Significant	-6.14567	-4.98611	-4.87602	-5.02479	-5.01138	-5.14702	-4.75859	-5.09292	-2.37654	-5.38797	-4.88283	-5.53178	-5.23259	-5.39281	-2.78149	-4.95886	-5.81825	-2.59934	-5.39377	-5.57946	-6.18876	-5.92198	-5.05493	-5.49603	-4.60815	-5.32949	-5.83909	-5.2024	-5.75689	-5.43447	-5.59584	-2.96066	-2.99273	-3.3407	-5.72643	-5.33432	-5.02506
14.33	748.484	Clarithromycin	[M+H]+	0.0866142	TRUE	C38H69NO13	P	1786	0.94558	4.71951	0.349284	Not_Significant	-6.14567	-4.98611	-4.87602	-5.02479	-5.01138	-5.14702	-4.75859	-5.09292	-5.06104	-5.38797	-4.88283	-5.53178	-5.23259	-5.39281	-5.38327	-4.95886	-5.81825	-5.59363	-5.39377	-5.57946	4.39319	-5.92198	-5.05493	-5.49604	-4.60815	-5.32949	-5.83909	-5.2024	-5.75689	-5.43447	-5.59584	-6.41887	-5.47909	-5.27372	-5.72643	-5.33432	-5.02506
0.8	175.119	L-Arginine	[M+H]+	0.204724	TRUE	C6H14N4O2	P	13	1.0733	0.950638	0.401121	Not_Significant	-6.14567	-4.98611	-2.37153	-5.02479	-2.6683	-5.14702	-1.60783	-5.09292	-5.06104	-2.12215	-4.88283	-5.53178	-5.23259	-5.39281	-5.38327	-4.95886	-5.81825	-5.59363	-5.39377	-5.57946	-6.18876	-5.92198	-5.05493	-5.49603	0.494525	-0.503181	-2.03473	-5.2024	-5.75689	-5.43447	-5.59584	-6.41887	-2.33292	-5.27372	-5.72643	-5.33432	-5.02506
0.84	203.15	ADMA	[M+H]+	0.433071	TRUE	C8H18N4O2	P	6891	1.1574	0.514751	0.403647	Not_Significant	-2.97185	-3.18209	-2.04461	-5.02479	-5.01138	-1.71317	-2.25247	-2.04028	-1.00778	-5.38797	-2.04104	-2.42232	-1.52777	-5.39281	-3.13703	-4.95886	-5.81825	-5.59363	-5.39377	-5.57946	-6.18875	-5.92198	-5.05493	-5.49604	-0.284737	-2.0983	-3.1334	-5.2024	-5.75689	-5.43447	-5.59584	-6.41887	-2.74317	-5.27372	-1.18817	-5.33432	-2.73319
0.74	130.087	D-Pipecolic acid	[M+H]+	0.244094	TRUE	C6H11NO2	P	58337	1.1677	-1.32223	0.427056	Not_Significant	-6.14567	-4.98611	-4.87602	-5.02479	-5.01138	-5.14702	-4.75859	-5.09292	-5.06104	-5.38797	-4.88283	-5.53178	-2.20052	-5.39281	-5.38327	-4.95886	-5.81825	-1.98742	-5.39377	-5.57946	-6.18876	-5.92198	-5.05493	-5.49603	-0.973848	-2.57395	-5.83909	-1.69412	-5.75689	-5.43447	-5.59584	-2.01458	-3.20149	-5.27372	-1.93537	-5.33432	-5.02506
7.89	146.061	Isoquinoline N-oxide	[M+H]+	0.291339	TRUE	C9H7NO	P	4111	1.1683	1.34113	0.429023	Not_Significant	-6.14567	-3.14067	-4.87602	2.30796	-5.01138	-5.14702	-2.67876	-5.09292	-1.88871	-5.38797	-4.88283	-5.53178	-3.39775	-5.39281	-5.38327	-1.73809	-2.08985	-5.59363	0.105683	-5.57946	-6.18876	-5.92198	-5.05493	-5.49603	-4.60815	-5.32949	-5.83909	-2.99045	-0.411108	-5.43447	-5.59584	-6.41887	-5.47909	-5.27372	-5.72643	-5.33432	-5.02506
0.88	146.117	3-Carboxypropyl trimethylammonium	[M+H]+	0.992126	TRUE	C7H15NO2	P	34501	1.2715	-0.825639	0.434527	Not_Significant	1.52729	0.286406	0.31324	2.81457	-1.16728	2.70905	-0.767876	-3.08973	2.12231	-1.51989	0.381147	-0.73041	2.15941	3.05007	-0.140712	2.30223	0.425762	0.828273	1.83629	-0.527718	0.786393	1.1065	1.02853	-0.198923	1.33579	-3.2661	-2.47892	1.6056	1.48024	1.6856	0.470189	-6.41887	2.66722	0.76439	4.70466	-0.884607	0.092955
0.85	320.143	Norfloxacin	[M+H]+	0.866142	TRUE	C16H18FN3O3	P	1598	1.0464	-0.0247205	0.45498	Not_Significant	-1.49886	-1.56485	-1.25642	-2.03517	-1.04217	0.25572	-1.95851	-5.09292	-2.93155	-5.38797	-1.17188	-1.62609	-5.23259	-1.35883	-2.14434	1.28352	-1.83148	-5.59363	-0.117315	1.25069	-3.63361	-2.91989	-0.348671	-1.49318	-0.285516	-0.350743	-2.78549	-5.2024	-2.02319	-1.25395	-2.48823	-1.84885	0.169145	-1.40002	-5.72643	-1.16159	-2.34113
0.96	154.096	N&amp;omega;-Acetylhistamine	[M+H]+	0.661417	TRUE	C7H11N3O	P	44795	1.1321	-0.383827	0.470687	Not_Significant	-2.41935	0.475114	-4.87602	-1.74516	0.577846	-1.63547	-4.75858	-5.09292	-5.06104	-5.38797	-4.88283	-3.60054	-5.23259	-2.79019	-3.5845	-2.15433	-5.81825	-5.59363	-2.48368	-5.57946	-3.94796	-3.4674	-1.39196	-5.49603	-4.60815	-2.56468	-5.83909	-5.2024	-5.75689	-3.02284	-5.59584	-3.03682	-2.59474	-0.317107	-5.72643	-5.33432	-0.443479
21.43	279.232	9(S)-HODE	[M+H-H2O]+	0.188976	TRUE	C18H32O3	P	45662	0.96271	1.1417	0.474688	Not_Significant	-6.14567	-4.98611	-4.87602	-5.02479	-5.01138	-5.14702	-4.75859	-5.09292	-5.06104	-5.38797	-4.88283	-5.53178	-5.23259	-5.39281	-5.38327	-1.4198	-5.81825	1.07542	-5.39377	-5.57946	-6.18876	-0.769325	-5.05493	-5.49603	-0.926735	-5.32949	-5.83909	-5.2024	-5.75689	-5.43447	-5.59584	-6.41887	-0.155996	-5.27372	-5.72643	-5.33432	-5.02506
14.86	302.174	Dihydrocodeine	[M+H]+	0.228347	TRUE	C18H23NO3	P	2092	0.93975	-0.413419	0.478513	Not_Significant	-6.14567	-4.98611	-4.87602	-5.02479	-5.01138	-5.14702	-4.75859	-5.09292	-5.06104	-5.38797	-4.88283	-1.99452	-5.23259	-5.39281	-5.38327	0.398189	-3.78823	-5.59363	-2.38165	-5.57946	-6.18876	-5.92198	-5.05493	-3.17611	-4.60815	-5.32949	-5.83909	-5.2024	-5.75689	-5.43447	-5.59584	-2.91612	-3.11703	-5.27372	-5.72643	-0.958775	-5.02506
12.88	375.241	CAY10408	[M+H-H2O]+	0.0787402	TRUE	C23H36O5	P	45593	0.92093	-0.881521	0.483002	Not_Significant	-6.14567	-4.98611	-4.87602	-5.02479	-5.01138	-5.14702	-4.75859	-5.09292	-5.06104	-5.38797	-4.88283	-5.53178	-5.23259	-5.39281	1.65174	-4.95886	-5.81825	-5.59363	-5.39377	-5.57946	-6.18875	-5.92198	-5.05493	-5.49604	-4.60815	-5.32949	-5.83909	-5.2024	-5.75689	-5.43447	-5.59584	-6.41887	-5.47909	-5.27372	-5.72643	-5.33432	-5.02506
21.65	471.346	ENOXOLONE	[M+H]+	0.700787	TRUE	C30H46O4	P	43857	1.2848	1.47382	0.638958	Not_Significant	-0.901155	0.707206	-4.87602	-5.02479	-0.794725	-5.14702	2.90748	-5.09292	-0.550236	-5.38797	1.99199	-1.56755	0.136147	-5.39281	-5.38327	-4.95886	5.06875	-5.59363	4.54166	3.40846	-0.137548	-5.92198	1.83877	-1.64035	-4.60815	6.81727	-5.83909	-5.2024	-3.29275	-5.43447	-5.59584	-6.41887	-5.47909	-5.27372	-5.72643	-1.49245	1.42606
1.04	417.185	Cyproterone acetate	[M+H]+	0.0629921	TRUE	C24H29ClO4	F	701	1.1852	0.827679	0.050753	Not_Significant	-6.14567	-4.98611	-4.87602	-5.02479	-5.01138	-5.14702	-4.75859	-5.09292	-5.06104	-1.4639	-4.88283	-5.53178	-5.23259	-5.39281	-5.38327	-3.03958	-5.81825	-5.59363	-5.39377	-5.57946	-6.18875	-5.92198	-5.05493	-5.49604	-4.60815	-5.32949	-5.83909	-5.2024	-3.24805	-5.43447	-5.59584	-3.70887	-3.49535	-5.27372	-5.72643	-5.33432	-5.02506
1.06	331.236	Leu Ala Lys	[M+H]+	0.0629921	FALSE	C15H30N4O4	F	16025	1.1289	-0.5125	0.0509079	Not_Significant	-6.14567	-4.98611	-4.87602	-5.02479	-5.01138	-5.14702	-4.75859	-5.09292	-5.06104	-5.38797	-4.88283	-5.53178	-5.23259	-5.39281	-5.38327	-4.95886	-5.81825	-3.54984	-5.39377	-5.57946	-6.18875	-5.92198	-5.05493	-5.49604	-4.60815	-5.32949	-5.83909	-5.2024	-5.75689	-5.43447	-5.59584	-6.41887	-5.47909	-3.29668	-4.26518	-3.69854	-5.02506
11.65	446.184	Glipizide	[M+H]+	0.19685	TRUE	C21H27N5O4S	F	3120	2.5542	4.41664	0.0517654	Not_Significant	-6.14567	-4.98611	-4.87602	-5.02479	-5.01138	-5.14702	-4.75859	-5.09292	-5.06104	-5.38797	-2.51761	-5.53178	-5.23259	-5.39281	-5.38327	-4.95886	3.66381	-5.59363	1.13405	-5.57946	-6.18876	-5.92198	-5.05493	0.865923	-4.60815	-5.32949	-5.83909	-5.2024	-5.75689	-3.0451	-5.59584	-6.41887	-5.47909	-5.27372	-5.72643	-5.33432	-5.02506
17.56	418.243	Asp Lys Arg	[M+H]+	0.0787402	FALSE	C16H31N7O6	F	16445	1.2076	-0.486116	0.053067	Not_Significant	-6.14567	-2.97817	-4.87602	-5.02479	-5.01138	-5.14702	-4.75859	-5.09292	-5.06104	-5.38797	-4.88283	-5.53178	-5.23259	-5.39281	-5.38327	-4.95886	-5.81825	-5.59363	-5.39377	-5.57946	-6.18875	-5.92198	-5.05493	-5.49604	-4.60815	-5.32949	-5.83909	-5.2024	-5.75689	-5.43447	-5.59584	-6.41887	-5.47909	-5.27372	-5.72643	-3.47184	-5.02506
11.47	413.17	His Glu Gln	[M+H]+	0.19685	FALSE	C16H24N6O7	F	18029	2.958	5.70591	0.0574863	Not_Significant	-6.14567	-4.98611	-4.87602	-5.02479	-5.01138	-5.14702	-3.09381	-5.09292	-5.06104	-5.38797	-4.88283	-5.53178	4.71792	-5.39281	-5.38327	-4.95886	-5.81825	-5.59363	-2.9098	-5.57946	-6.18875	-5.92198	-5.05493	2.45104	-4.60815	-5.32949	3.39292	-5.2024	-5.75689	-5.43447	-5.59584	-6.41887	-5.47909	-5.27372	-5.72643	-5.33432	-5.02506
1.07	365.189	17-HYDROXYPROGESTERONE	[M+NH4]+	0.307087	FALSE	C21H30O3	F	44235	1.4693	0.740387	0.0586893	Not_Significant	-6.14567	-4.98611	-4.87602	-5.02479	-5.01138	-5.14702	-3.15797	-5.09292	-5.06104	-5.38797	-2.70802	-5.53178	-5.23259	-5.39281	-5.38327	-4.95886	-5.81825	-3.48773	-5.39377	-5.57946	-6.18875	-5.92198	-2.33606	-5.49604	-4.60815	-5.32949	-3.69423	-5.2024	-2.94026	-3.58033	-1.97764	-6.41887	-5.47909	-5.27372	-5.72643	-5.33432	-5.02506
1.07	265.117	AFMK	[M+H]+	0.0393701	FALSE	C13H16N2O4	F	44788	1.1385	-0.636564	0.0595145	Not_Significant	-6.14567	-4.98611	-4.87602	-5.02479	-5.01138	-5.14702	-4.75859	-5.09292	-5.06104	-5.38797	-4.88283	-5.53178	-5.23259	-5.39281	-5.38327	-4.95886	-5.81825	-5.59363	-5.39377	-5.57946	-6.18875	-5.92198	-5.05493	-5.49604	-4.60815	-5.32949	-5.83909	-5.2024	-5.75689	-5.43447	-5.59584	-6.41887	-5.47909	-2.96517	-5.72643	-3.2878	-5.02506
0.85	221.114	Thr Thr	[M+NH4]+	0.0551181	FALSE	C8H16N2O5	F	23799	1.2273	-0.548897	0.0595738	Not_Significant	-6.14567	-4.98611	-4.87602	-5.02479	-5.01138	-5.14702	-4.75859	-5.09292	-5.06104	-5.38797	-4.88283	-5.53178	-5.23259	-5.39281	-5.38327	-4.95886	-5.81825	-2.96433	-5.39377	-5.57946	-6.18875	-5.92198	-5.05493	-5.49604	-4.60815	-5.32949	-5.83909	-5.2024	-5.75689	-5.43447	-5.59584	-6.41887	-5.47909	-3.38977	-5.72643	-5.33432	-5.02506
11.67	418.231	Ala Glu Lys Ala	[M+H]+	0.0393701	TRUE	C17H31N5O7	F	104840	1.2692	0.947974	0.0627057	Not_Significant	-6.14567	-4.98611	-4.87602	-2.03145	-5.01138	-5.14702	-4.75859	-5.09292	-5.06104	-5.38797	-4.88283	-5.53178	-5.23259	-5.39281	-5.38327	-2.07758	-2.78019	-5.59363	-3.55668	-2.41926	-6.18875	-5.92198	-5.05493	-5.49604	-4.60815	-5.32949	-5.83909	-5.2024	-5.75689	-5.43447	-5.59584	-6.41887	-5.47909	-5.27372	-5.72643	-5.33432	-5.02506
6.83	472.06	GW 0742	[M+H]+	0.0393701	TRUE	C21H17F4NO3S2	F	64629	2.8627	4.95076	0.0630814	Not_Significant	-6.14567	-4.98611	-4.87602	-5.02479	-5.01138	-5.14702	-4.75859	-5.09292	-5.06104	-5.38797	2.54635	-5.53178	-5.23259	3.49635	2.52414	-4.95886	-5.81825	-5.59363	-5.39377	-5.57946	-6.18875	-5.92198	1.01838	-5.49604	-4.60815	-5.32949	-5.83909	-5.2024	-5.75689	-5.43447	-5.59584	-6.41887	-5.47909	-5.27372	-5.72643	-5.33432	-5.02506
1.08	374.239	Leu Lys Asn	[M+H]+	0.0393701	FALSE	C16H31N5O5	F	19987	1.0177	-0.519455	0.0651817	Not_Significant	-6.14567	-4.98611	-4.87602	-5.02479	-5.01138	-5.14702	-4.75859	-5.09292	-5.06104	-5.38797	-4.88283	-5.53178	-5.23259	-5.39281	-5.38327	-4.95886	-5.81825	-5.59363	-5.39377	-5.57946	-6.18875	-5.92198	-5.05493	-5.49604	-4.60815	-5.32949	-5.83909	-5.2024	-5.75689	-5.43447	-5.59584	-6.41887	-5.47909	-3.47777	-5.72643	-5.33432	-5.02506
22.12	157.123	4-hydroxy Nonenal	[M+H]+	0.417323	FALSE	C9H16O2	F	36571	1.7479	0.622046	0.0653737	Not_Significant	-3.25222	-4.98611	-4.87602	-2.96444	-5.01138	-2.53954	-4.75859	-3.32708	-5.06104	-5.38797	-4.88283	-5.53178	-5.23259	-5.39281	-5.38327	-2.461	-5.81825	-3.2938	-2.58765	-5.57946	-3.85834	-5.92198	-2.87164	-2.68376	-4.60815	-2.52372	-5.83909	-2.97651	-3.07565	-5.43447	-5.59584	-3.86476	-2.67334	-5.27372	-3.58703	-3.25673	-5.02506
11.44	225.148	MKN 003A; 5-(6-Methyl-7-oxooctyl)-2(5H)-furanone	[M+H]+	0.0314961	TRUE	C13H20O3	F	985187	0.90036	-0.463024	0.0673058	Not_Significant	-6.14567	-4.98611	-4.87602	-5.02479	-5.01138	-5.14702	-4.75859	-5.09292	-5.06104	-5.38797	-4.88283	-5.53178	-5.23259	-5.39281	-5.38327	-4.95886	-5.81825	-5.59363	-5.39377	-5.57946	-6.18875	-5.92198	-5.05493	-5.49604	-4.60815	-5.32949	-5.83909	-5.2024	-5.75689	-5.43447	-5.59584	-6.41887	-5.47909	-3.42523	-5.72643	-5.33432	-5.02506
1.05	274.103	L-Thyronine	[M+H]+	0.0787402	FALSE	C15H15NO4	F	5637	1.2368	-0.71961	0.0697975	Not_Significant	-6.14567	-4.98611	-4.87602	-5.02479	-5.01138	-5.14702	-4.75859	-5.09292	-5.06104	-5.38797	-4.88283	-5.53178	-5.23259	-5.39281	-5.38327	-4.95886	-5.81825	-5.59363	-5.39377	-5.57946	-6.18875	-5.92198	-5.05493	-5.49604	-4.60815	-5.32949	-5.83909	-5.2024	-5.75689	-5.43447	-5.59584	-6.41887	-3.2178	-5.27372	-2.60149	-5.33432	-5.02506
1.02	518.245	Gln Glu Leu Glu	[M+H]+	0.456693	TRUE	C21H35N5O10	F	208862	3.0323	-1.96712	0.0698211	Not_Significant	-6.14567	-4.98611	-0.918815	-5.02479	-5.01138	-5.14702	-4.75858	-5.09292	-5.06104	-5.38797	-4.88283	-2.1045	-5.23259	-5.39281	-5.38327	-1.16359	-5.81825	-2.11259	-5.39377	-5.57946	-6.18876	-5.92198	-5.05493	-5.49603	-4.60815	-5.32949	-5.83909	-1.957	-5.75689	-5.43447	-5.59584	-0.107105	-5.47909	-3.43854	-5.72643	-2.83246	2.41167
10.69	423.172	Ser Met Trp	[M+H]+	0.110236	TRUE	C19H26N4O5S1	F	21163	2.1813	3.76016	0.0717057	Not_Significant	-6.14567	-4.98611	-4.87602	-5.02479	-5.01138	-5.14702	-4.75859	-5.09292	-5.06104	-5.38797	-4.88283	-5.53178	2.58957	-5.39281	-5.38327	-4.95886	-5.81825	-5.59363	-5.39377	-5.57946	-6.18876	-3.71419	-5.05493	0.248737	-4.60815	-5.32949	1.67732	-5.2024	-5.75689	-5.43447	-5.59584	-6.41887	-5.47909	-5.27372	-5.72643	-5.33432	-5.02506
16.17	301.18	4-Androsten-3,17-dione 19-aldehyde	[M+H]+	0.0944882	TRUE	C19H24O3	F	43199	1.4318	-0.843506	0.0735271	Not_Significant	-6.14567	-4.98611	-4.87602	-5.02479	-5.01138	-5.14702	-4.75859	-5.09292	-5.06104	-5.38797	-4.88283	-5.53178	-5.23259	-5.39281	-5.38327	-4.95886	-5.81825	-3.66561	-5.39377	-5.57946	-6.18875	-5.92198	-5.05493	-5.49604	-4.60815	-5.32949	-5.83909	-3.00575	-5.75689	-5.43447	-5.59584	-6.41887	-5.47909	-5.27372	-5.72643	-5.33432	-5.02506
9.89	569.315	His Arg Lys Glu	[M+H]+	0.204724	TRUE	C23H40N10O7	F	157242	2.0614	-1.37289	0.0757113	Not_Significant	-6.14567	-4.98611	-4.87602	-5.02479	-3.11478	-5.14702	-4.75859	-5.09292	-5.06104	-5.38797	-4.88283	-5.53178	-5.23259	-5.39281	-5.38327	-4.95886	-5.81825	-5.59363	-5.39377	-5.57946	-1.04735	-5.92198	-5.05493	-5.49603	-4.60815	-5.32949	-5.83909	-5.2024	-5.75689	-5.43447	-5.59584	-4.97994	-5.47909	-5.27372	-5.72643	-5.33432	-5.02506
10.87	457.182	Trp Asp His	[M+H]+	0.0551181	TRUE	C21H24N6O6	F	18912	1.4337	1.08899	0.0771507	Not_Significant	-6.14567	-4.98611	-4.87602	-5.02479	-5.01138	-5.14702	-4.75859	-1.63809	-5.06104	-5.38797	-4.88283	-5.53178	-5.23259	-0.959956	-5.38327	-4.95886	-5.81825	-5.59363	-5.39377	-2.50672	-3.17846	-5.92198	-5.05493	-5.49604	-4.60815	-5.32949	-5.83909	-5.2024	-5.75689	-5.43447	-5.59584	-2.205	-5.47909	-5.27372	-5.72643	-5.33432	-5.02506
10.29	226.159	PROMETON	[M+H]+	0.023622	TRUE	C10H19N5O	F	44586	1.925	-2.42968	0.0801544	Not_Significant	-6.14567	-4.98611	-4.87602	-5.02479	-5.01138	-5.14702	-4.75859	-5.09292	-5.06104	-5.38797	-4.88283	-5.53178	-5.23259	-5.39281	-5.38327	-4.95886	-5.81825	-5.59363	-5.39377	-5.57946	-6.18876	-5.92198	-5.05493	-5.49603	-4.60815	-5.32949	-5.83909	-5.2024	-5.75689	-5.43447	-5.59584	-6.41887	-5.47909	-5.27372	-5.72643	-5.33432	-5.02506
10.42	357.163	HYCANTHONE	[M+H]+	0.0314961	TRUE	C20H24N2O2S	F	43996	1.1569	-0.806595	0.0825104	Not_Significant	-6.14567	-4.98611	-4.87602	-5.02479	-5.01138	-5.14702	-4.75859	-5.09292	-5.06104	-5.38797	-4.88283	-5.53178	-5.23259	-5.39281	-5.38327	-4.95886	-5.81825	-5.59363	-5.39377	-5.57946	-6.18875	-5.92198	-5.05493	-5.49604	-4.60815	-5.32949	-5.83909	-5.2024	-5.75689	-5.43447	-5.59584	-6.41887	-5.47909	-5.27372	-5.72643	-5.33432	-5.02506
10.37	349.183	Arg Ser Ser	[M+H]2+	0.0787402	FALSE	C12H24N6O6	F	17369	1.5245	-1.06934	0.082608	Not_Significant	-6.14567	-4.98611	-2.0503	-5.02479	-5.01138	-5.14702	-4.75859	-5.09292	-5.06104	-5.38797	-4.88283	-5.53178	-5.23259	-5.39281	-5.38327	-4.95886	-5.81825	-5.59363	-5.39377	-5.57946	-6.18876	-5.92198	-5.05493	-5.49603	-4.60815	-5.32949	-5.83909	-5.2024	-5.75689	-5.43447	-5.59584	-6.41887	-5.47909	-5.27372	-3.3058	-5.33432	-5.02506
1.07	359.15	Matairesinol	[M+H]+	0.133858	FALSE	C20H22O6	F	44855	1.4526	0.832191	0.0831965	Not_Significant	-6.14567	-4.98611	-4.87602	-5.02479	-5.01138	-2.29325	-4.75859	-2.25572	-5.06104	-5.38797	-2.47642	-5.53178	-5.23259	-5.39281	-5.38327	-4.95886	-5.81825	-5.59363	-2.30667	-5.57946	-6.18875	-5.92198	-5.05493	-5.49604	-4.60815	-3.06436	-5.83909	-1.89515	-5.75689	-5.43447	-5.59584	-3.64181	-5.47909	-2.10266	-5.72643	-5.33432	-5.02506
1.03	205.119	Ser Val	[M+H]+	0.149606	TRUE	C8H16N2O4	F	23827	1.9529	-1.2681	0.0849316	Not_Significant	-6.14567	-4.98611	-4.87602	-2.97396	-5.01138	-5.14702	-4.75859	-2.82086	-5.06104	-5.38797	-4.88283	-5.53178	-5.23259	-5.39281	-5.38327	-2.85812	-5.81825	-2.76238	-5.39377	-5.57946	-6.18876	-5.92198	-5.05493	-5.49603	-4.60815	-5.32949	-5.83909	-5.2024	-5.75689	-5.43447	-5.59584	-2.99972	-2.91374	-3.14969	-3.43645	-5.33432	-5.02506
20.32	285.222	Retinaldehyde	[M+H]+	0.023622	TRUE	C20H28O	F	2276	1.1844	-0.986761	0.087845	Not_Significant	-6.14567	-4.98611	-4.87602	-5.02479	-5.01138	-5.14702	-4.75859	-5.09292	-5.06104	-5.38797	-4.88283	-5.53178	-5.23259	-5.39281	-5.38327	-4.95886	-5.81825	-5.59363	-5.39377	-5.57946	-6.18875	-5.92198	-5.05493	-5.49604	-4.60815	-5.32949	-5.83909	-5.2024	-5.75689	-5.43447	-5.59584	-6.41887	-5.47909	-5.27372	-5.72643	-5.33432	-5.02506
22.12	171.137	3-Hydroxycapric acid	[M+H]+	0.559055	FALSE	C10H20O3	F	6544	1.8383	0.470479	0.0894831	Not_Significant	-2.97943	-4.98611	-4.87602	-2.74405	-5.01138	-2.2906	-4.75859	-2.92759	-3.58136	-5.38797	-4.88283	-5.53178	-2.96736	-5.39281	-3.59893	-1.95896	-5.81825	-2.90305	-2.03594	-5.57946	-3.14121	-5.92198	-2.66257	-2.83141	-4.60815	-2.18468	-3.7889	-2.82256	-2.83875	-3.82137	-5.59584	-3.44555	-2.44843	-5.27372	-3.02707	-3.12577	-2.9821
1.48	337.146	Asn Gly Phe	[M+H]+	0.023622	TRUE	C15H20N4O5	F	16327	1.4454	-1.54504	0.0913461	Not_Significant	-6.14567	-4.98611	-4.87602	-5.02479	-5.01138	-5.14702	-4.75858	-5.09292	-5.06104	-5.38797	-4.88283	-5.53178	-5.23259	-5.39281	-5.38327	-4.95886	-5.81825	-5.59363	-5.39377	-5.57946	-6.18876	-5.92198	-5.05493	-5.49603	-4.60815	-5.32949	-5.83909	-5.2024	-5.75689	-5.43447	-5.59584	-6.41887	-5.47909	-5.27372	-5.72643	-5.33432	-5.02506
19.33	385.253	Pro Arg Leu	[M+H]+	0.015748	TRUE	C17H32N6O4	F	21719	1.0174	-0.740513	0.0927472	Not_Significant	-6.14567	-4.98611	-4.87602	-5.02479	-5.01138	-5.14702	-4.75859	-5.09292	-5.06104	-5.38797	-4.88283	-5.53178	-5.23259	-5.39281	-5.38327	-4.95886	-5.81825	-5.59363	-5.39377	-5.57946	-6.18875	-5.92198	-5.05493	-5.49604	-4.60815	-5.32949	-5.83909	-5.2024	-5.75689	-5.43447	-5.59584	-6.41887	-5.47909	-5.27372	-5.72643	-5.33432	-5.02506
10.03	261.172	2,4-Dideoxy-2-octylpentaric acid	[M+H]+	0.023622	TRUE	C13H24O5	F	985031	0.94376	-0.539601	0.0929069	Not_Significant	-6.14567	-4.98611	-4.87602	-5.02479	-5.01138	-5.14702	-4.75859	-5.09292	-5.06104	-5.38797	-4.88283	-5.53178	-5.23259	-5.39281	-5.38327	-4.95886	-5.81825	-5.59363	-5.39377	-5.57946	-6.18875	-5.92198	-5.05493	-5.49604	-4.60815	-5.32949	-5.83909	-5.2024	-5.75689	-5.43447	-5.59584	-6.41887	-5.47909	-5.27372	-5.72643	-5.33432	-5.02506
11.5	507.153	Streptonigrin	[M+H]+	0.0393701	TRUE	C25H22N4O8	F	65710	1.5048	2.40812	0.0936812	Not_Significant	-6.14567	-4.98611	-4.87602	-5.02479	-5.01138	-5.14702	-4.75859	-5.09292	-5.06104	-5.38797	-4.88283	-5.53178	-2.43	-5.39281	-5.38327	-4.95886	-5.81825	-5.59363	-1.72363	-5.57946	-6.18876	-5.92198	-5.05493	1.61179	-4.60815	-5.32949	-3.08656	-5.2024	-5.75689	-5.43447	-5.59584	-6.41887	-5.47909	-5.27372	-5.72643	-5.33432	-5.02506
1.08	346.2	Val Val Glu	[M+Na]+	0.0708662	FALSE	C15H27N3O6	F	15985	0.91482	0.571548	0.0974175	Not_Significant	-6.14567	-4.98611	-4.87602	-3.32884	-3.08825	-5.14702	-4.75859	-5.09292	-5.06104	-5.38797	-4.88283	-3.76081	-5.23259	-5.39281	-5.38327	-4.95886	-5.81825	-2.82057	-3.29123	-5.57946	-6.18875	-5.92198	-5.05493	-5.49604	-4.60815	-5.32949	-5.83909	-5.2024	-5.75689	-5.43447	-5.59584	-6.41887	-5.47909	-5.27372	-5.72643	-5.33432	-5.02506
10.45	329.187	Labetalol	[M+H]2+	0.0472441	TRUE	C19H24N2O3	F	912	1.0714	-0.762464	0.0974664	Not_Significant	-6.14567	-4.98611	-4.87602	-5.02479	-5.01138	-5.14702	-4.75859	-5.09292	-5.06104	-5.38797	-4.88283	-5.53178	-5.23259	-5.39281	-5.38327	-4.95886	-5.81825	-5.59363	-5.39377	-5.57946	-6.18875	-5.92198	-5.05493	-5.49604	-4.60815	-5.32949	-5.83909	-5.2024	-5.75689	-5.43447	-5.59584	-6.41887	-5.47909	-5.27372	-5.72643	-5.33432	-5.02506
13.73	421.202	Gangetin	[M+H]+	0.0472441	FALSE	C26H28O5	F	48187	1.1876	-0.610838	0.100889	Not_Significant	-6.14567	-4.98611	-4.87602	-5.02479	-5.01138	-5.14702	-4.75859	-5.09292	-5.06104	-5.38797	-4.88283	-5.53178	-5.23259	-5.39281	-5.38327	-4.95886	-5.81825	-5.59363	-2.40654	-5.57946	-6.18875	-5.92198	-5.05493	-5.49604	-4.60815	-5.32949	-5.83909	-5.2024	-5.75689	-5.43447	-5.59584	-6.41887	-5.47909	-5.27372	-5.72643	-5.33432	-5.02506
0.96	244.091	Cytarabine	[M+H]+	0.0314961	FALSE	C9H13N3O5	F	567	1.0819	0.884245	0.102876	Not_Significant	-6.14567	-4.98611	-4.87602	-5.02479	-5.01138	-5.14702	-2.03844	-5.09292	-2.36049	-5.38797	-4.88283	-5.53178	-5.23259	-5.39281	-5.38327	-4.95886	-5.81825	-5.59363	-5.39377	-2.41497	-6.18875	-5.92198	-5.05493	-5.49604	-4.60815	-5.32949	-2.43985	-5.2024	-5.75689	-5.43447	-5.59584	-6.41887	-5.47909	-5.27372	-5.72643	-5.33432	-5.02506
1.06	334.158	NYLIDRIN	[M+H]+	0.173228	TRUE	C19H25NO2	F	44156	1.1975	0.477127	0.104836	Not_Significant	-3.61579	-4.98611	-4.87602	-5.02479	-5.01138	-3.15456	-2.87435	-5.09292	-5.06104	-5.38797	-4.88283	-3.73313	-5.23259	-5.39281	-5.38327	-2.6117	-5.81825	-5.59363	-5.39377	-5.57946	-6.18875	-5.92198	-5.05493	-3.25829	-4.60815	-3.40913	-5.83909	-5.2024	-5.75689	-5.43447	-5.59584	-4.21206	-2.9826	-5.27372	-5.72643	-5.33432	-5.02506
0.95	358.195	Leu Pro Glu	[M+H]+	0.0551181	TRUE	C16H27N3O6	F	18698	1.0258	-0.710663	0.105811	Not_Significant	-6.14567	-4.98611	-4.87602	-5.02479	-5.01138	-5.14702	-4.75859	-5.09292	-5.06104	-5.38797	-4.88283	-5.53178	-5.23259	-5.39281	-5.38327	-4.95886	-5.81825	-5.59363	-5.39377	-5.57946	-6.18875	-5.92198	-5.05493	-5.49604	-4.60815	-5.32949	-5.83909	-5.2024	-5.75689	-5.43447	-5.59584	-6.41887	-5.47909	-5.27372	-5.72643	-5.33432	-5.02506
17.85	214.113	Phenazopyridine	[M+H]+	0.11811	TRUE	C11H11N5	F	43304	1.0959	-0.555993	0.110562	Not_Significant	-6.14567	-4.98611	-4.87602	-5.02479	-5.01138	-5.14702	-4.75859	-5.09292	-5.06104	-5.38797	-4.88283	-5.53178	-5.23259	-5.39281	-5.38327	-4.95886	-5.81825	-3.38199	-5.39377	-3.64072	-6.18875	-5.92198	-5.05493	-5.49604	-4.60815	-5.32949	-5.83909	-5.2024	-5.75689	-5.43447	-5.59584	-6.41887	-5.47909	-5.27372	-5.72643	-5.33432	-5.02506
11.04	534.296	Val Leu Leu Ser Cys	[M+H]+	0.0629921	TRUE	C23H43N5O7S	F	264586	1.4365	-1.35595	0.111571	Not_Significant	-6.14567	-4.98611	-4.87602	-5.02479	-5.01138	-5.14702	-4.75859	-5.09292	-5.06104	-5.38797	-4.88283	-5.53178	-5.23259	-5.39281	-5.38327	-4.95886	-5.81825	-2.91889	-5.39377	-5.57946	-6.18876	-5.92198	-5.05493	-5.49603	-4.60815	-5.32949	-5.83909	-5.2024	-5.75689	-5.43447	-5.59584	-6.41887	-5.47909	-5.27372	-5.72643	-5.33432	-5.02506
9.43	525.285	3,9-Diacetoxy-2,6,6,13-tetramethyl-12-oxotetracyclo[11.2.1.01,10.02,7]hexadec-8-yl benzoate	[M+Na]+	0.299213	TRUE	C31H40O7	F	984919	2.0609	-1.20596	0.111726	Not_Significant	-6.14567	-4.98611	-3.00279	-5.02479	-3.03431	-5.14702	-4.75859	-5.09292	-5.06104	-5.38797	-4.88283	-5.53178	-3.37425	-5.39281	-5.38327	-4.95886	-5.81825	-2.64937	-5.39377	-5.57946	-0.160657	-5.92198	-5.05493	-5.49603	-4.60815	-5.32949	-5.83909	-5.2024	-5.75689	-5.43447	-5.59584	-6.41887	-5.47909	-5.27372	-5.72643	-5.33432	-5.02506
13.53	375.007	BROMHEXINE	[M+H]+	0.0314961	FALSE	C14H20Br2N2	F	44332	1.0934	1.21253	0.113691	Not_Significant	-6.14567	-4.98611	-1.52096	-5.02479	-5.01138	-5.14702	-4.75859	-5.09292	-5.06104	-5.38797	-4.88283	-5.53178	-5.23259	-5.39281	-5.38327	-4.95886	-5.81825	-5.59363	-5.39377	-5.57946	-3.36531	-5.92198	-5.05493	-5.49603	-4.60815	-5.32949	-5.83909	-5.2024	-5.75689	-5.43447	-5.59584	-0.495509	-5.47909	-5.27372	-5.72643	-5.33432	-5.02506
0.87	465.166	TyrMe-Phe-OH	[M+H]+	0.0393701	TRUE	C25H24N2O7	F	65019	1.1863	-0.834144	0.114059	Not_Significant	-6.14567	-4.98611	-2.82456	-5.02479	-5.01138	-5.14702	-4.75859	-5.09292	-5.06104	-5.38797	-4.88283	-5.53178	-5.23259	-5.39281	-5.38327	-4.95886	-5.81825	-5.59363	-5.39377	-5.57946	-6.18875	-5.92198	-5.05493	-5.49604	-4.60815	-5.32949	-5.83909	-5.2024	-5.75689	-5.43447	-5.59584	-6.41887	-5.47909	-5.27372	-5.72643	-5.33432	-5.02506
0.86	292.111	HA-1077	[M+H]+	0.425197	TRUE	C14H17N3O2S	F	45280	2.6239	-0.782863	0.115254	Not_Significant	-6.14567	-4.98611	-1.1089	-1.92445	-2.11934	-1.18273	-4.75858	-1.59673	-5.06104	0.30827	-4.88283	-2.28612	-5.23259	-5.39281	-5.38327	-4.95886	-5.81825	-5.59363	-5.39377	-5.57946	-6.18876	-5.92198	-1.82463	-5.49603	-4.60815	-5.32949	-5.83909	-5.2024	-5.75689	-5.43447	-1.98965	-6.41887	-5.47909	-1.39945	-5.72643	-5.33432	-5.02506
19.85	395.277	(R)-Butaprost (free acid)	[M+H]+	0.023622	TRUE	C23H38O5	F	44916	0.95808	-0.625523	0.115918	Not_Significant	-6.14567	-4.98611	-4.87602	-5.02479	-5.01138	-5.14702	-4.75859	-5.09292	-5.06104	-5.38797	-4.88283	-5.53178	-5.23259	-5.39281	-5.38327	-4.95886	-5.81825	-5.59363	-5.39377	-5.57946	-6.18875	-5.92198	-5.05493	-5.49604	-4.60815	-5.32949	-5.83909	-5.2024	-5.75689	-5.43447	-5.59584	-6.41887	-5.47909	-5.27372	-5.72643	-2.87359	-2.66489
0.83	148.098	4-Hydroxyisoleucine	[M+H]+	0.023622	TRUE	C6H13NO3	F	263491	1.0325	0.95629	0.117649	Not_Significant	-6.14567	-4.98611	-4.87602	-2.19039	-5.01138	-5.14702	-4.75859	-5.09292	-5.06104	-5.38797	-4.88283	-5.53178	-5.23259	-5.39281	-5.38327	-4.95886	-5.81825	-1.87267	-5.39377	-5.57946	-6.18875	-5.92198	-5.05493	-5.49604	-4.60815	-5.32949	-5.83909	-5.2024	-5.75689	-5.43447	-5.59584	-1.49847	-5.47909	-5.27372	-5.72643	-5.33432	-5.02506
0.69	281.17	Brefeldin A	[M+H]+	0.0787402	TRUE	C16H24O4	F	85101	1.4023	-0.788102	0.117675	Not_Significant	-6.14567	-4.98611	-4.87602	-5.02479	-5.01138	-5.14702	-4.75859	-5.09292	-5.06104	-5.38797	-4.88283	-5.53178	-5.23259	-5.39281	-5.38327	-4.95886	-5.81825	-5.59363	-5.39377	-5.57946	-6.18876	-5.92198	-1.59142	-5.49603	-4.60815	-5.32949	-5.83909	-5.2024	-5.75689	-5.43447	-5.59584	-6.41887	-5.47909	-2.29862	-5.72643	-5.33432	-5.02506
23.84	393.227	Ala Phe Arg	[M+H]+	0.385827	TRUE	C18H28N6O4	F	19527	0.97307	0.76828	0.120794	Not_Significant	-6.14567	-4.98611	-4.87602	-5.02479	-5.01138	-5.14702	-2.81478	-5.09292	-5.06104	-2.58914	-4.88283	-5.53178	-5.23259	-5.39281	-5.38327	-4.95886	-5.81825	-5.59363	-5.39377	-5.57946	-6.18876	-5.92198	-5.05493	-5.49603	-4.60815	-2.66151	-5.83909	-5.2024	-5.75689	-5.43447	-2.14176	-6.41887	-5.47909	-5.27372	-5.72643	-5.33432	-5.02506
13.74	540.231	Asp Lys Tyr Asp	[M+H]+	0.023622	TRUE	C23H33N5O10	F	123062	1.4721	2.4947	0.120993	Not_Significant	-6.14567	-4.98611	-4.87602	-5.02479	-5.01138	-5.14702	-4.75859	-5.09292	-5.06104	-5.38797	-4.88283	-5.53178	1.54159	-5.39281	-5.38327	-4.95886	-5.81825	-5.59363	-5.39377	-5.57946	-6.18875	-5.92198	-5.05493	-1.45683	-4.60815	-5.32949	-0.654966	-5.2024	-5.75689	-5.43447	-5.59584	-6.41887	-5.47909	-5.27372	-5.72643	-5.33432	-5.02506
8.81	481.258	(3E)-7-Hydroxy-3,7-dimethyl-3-octen-1-yl 6-O-(6-deoxy-?-L-mannopyranosyl)-?-D-glucopyranoside	[M+Na]+	0.204724	TRUE	C22H40O11	F	985130	1.8833	-0.836456	0.122319	Not_Significant	-6.14567	-4.98611	-4.87602	-5.02479	-5.01138	-5.14702	-4.75858	-5.09292	-5.06104	-5.38797	-4.88283	-5.53178	-3.26081	-5.39281	-5.38327	-4.95886	-5.81825	-3.32423	-5.39377	-5.57946	0.301811	-5.92198	-5.05493	-5.49603	-4.60815	-5.32949	-5.83909	-5.2024	-5.75689	-5.43447	-5.59584	-6.41887	-5.47909	-5.27372	-5.72643	-5.33432	-5.02506
0.84	114.067	Creatinine	[M+H]+	0.354331	TRUE	C4H7N3O	F	8	2.3045	1.4715	0.12261	Not_Significant	-6.14567	-4.98611	-1.74115	-5.02479	-5.01138	-5.14702	-4.75858	-0.135049	-1.18955	-1.62902	-0.677798	-5.53178	-5.23259	-5.39281	-1.29704	-4.95886	-5.81825	-5.59363	-1.11556	-5.57946	-6.18876	-2.21922	-5.05493	-5.49603	-4.60815	-1.52607	-0.183973	-5.2024	-5.75689	-5.43447	-0.614911	-3.25579	0.0977173	-0.918262	-5.72643	-5.33432	-5.02506
24.02	357.299	MG(18:1(9Z)/0:0/0:0)[rac]	[M+H]+	0.0551181	TRUE	C21H40O4	F	4251	1.1084	-0.796293	0.12394	Not_Significant	-3.6369	-4.98611	-4.87602	-5.02479	-5.01138	-5.14702	-4.75859	-5.09292	-5.06104	-5.38797	-4.88283	-5.53178	-5.23259	-5.39281	-5.38327	-4.95886	-5.81825	-5.59363	-5.39377	-5.57946	-6.18875	-5.92198	-5.05493	-5.49604	-4.60815	-5.32949	-5.83909	-5.2024	-5.75689	-5.43447	-5.59584	-6.41887	-5.47909	-2.21797	-5.72643	-5.33432	-5.02506
0.9	284.135	His Ala Gly	[M+H]+	0.165354	FALSE	C11H17N5O4	F	17079	1.6144	-0.687443	0.125555	Not_Significant	-4.28162	-4.98611	-4.87602	-2.67297	-5.01138	-2.56942	-4.75859	-5.09292	-5.06104	-5.38797	-4.88283	-5.53178	-5.23259	-5.39281	-5.38327	-2.10277	-5.81825	-5.59363	-5.39377	-2.44853	-3.56483	-5.92198	-5.05493	-5.49604	-4.60815	-5.32949	-5.83909	-5.2024	-5.75689	-5.43447	-5.59584	-6.41887	-5.47909	-2.81083	-3.07011	-5.33432	-5.02506
11.96	301.118	5-NITRO-2-PHENYLPROPYLAMINOBENZOIC ACID [NPPB]	[M+H]+	0.0708662	TRUE	C16H16N2O4	F	44306	1.0421	1.04551	0.133593	Not_Significant	-6.14567	-4.98611	-4.87602	-5.02479	-5.01138	-5.14702	-4.75859	-5.09292	-5.06104	-1.97289	-4.88283	-5.53178	-5.23259	-5.39281	-1.37307	-4.95886	-5.81825	-5.59363	-5.39377	-5.57946	-6.18876	-5.92198	-5.05493	-5.49603	-4.60815	-5.32949	-1.68964	-5.2024	-5.75689	-5.43447	-5.59584	-6.41887	-5.47909	-5.27372	-5.72643	-5.33432	-5.02506
10.32	360.23	Arg Gly Lys	[M+H]+	0.15748	TRUE	C14H29N7O4	F	19771	0.99059	0.623514	0.133896	Not_Significant	-6.14567	-4.98611	-4.87602	-2.87191	-5.01138	-5.14702	-4.75859	-5.09292	-5.06104	-5.38797	-2.52641	-4.02756	-5.23259	-5.39281	-5.38327	-4.95886	-5.81825	-5.59363	-5.39377	-5.57946	-4.20215	-2.23744	-3.07164	-5.49604	-4.60815	-5.32949	-3.79481	-5.2024	-5.75689	-5.43447	-5.59584	-6.41887	-5.47909	-5.27372	-5.72643	-5.33432	-5.02506
15.24	430.258	Mebeverine	[M+H]+	0.0472441	FALSE	C25H35NO5	F	1078	1.0597	-1.03231	0.137504	Not_Significant	-6.14567	-4.98611	-4.87602	-5.02479	-5.01138	-5.14702	-4.75859	-5.09292	-5.06104	-5.38797	-4.88283	-5.53178	-5.23259	-5.39281	-5.38327	-4.95886	-5.81825	-5.59363	-5.39377	-5.57946	-6.18875	-5.92198	-5.05493	-5.49604	-4.60815	-5.32949	-5.83909	-5.2024	-5.75689	-5.43447	-5.59584	-6.41887	-5.47909	-5.27372	-1.04789	-5.33432	-5.02506
15.18	434.24	Trp Thr Lys	[M+H]+	0.0944882	TRUE	C21H31N5O5	F	16885	1.085	-0.650509	0.138383	Not_Significant	-6.14567	-4.98611	-4.87602	-5.02479	-5.01138	-5.14702	-4.75859	-5.09292	-5.06104	-5.38797	-4.88283	-5.53178	-5.23259	-5.39281	-5.38327	-4.95886	-5.81825	-5.59363	-5.39377	-5.57946	-6.18875	-5.92198	-5.05493	-5.49604	-4.60815	-5.32949	-5.83909	-5.2024	-3.36996	-3.57241	-5.59584	-6.41887	-5.47909	-2.2956	-5.72643	-5.33432	-2.65419
14.06	456.188	Ala Asn His Asp	[M+H]+	0.0472441	FALSE	C17H25N7O8	F	108002	1.0164	-0.555067	0.138798	Not_Significant	-6.14567	-4.98611	-4.87602	-5.02479	-5.01138	-5.14702	-4.75859	-5.09292	-5.06104	-5.38797	-4.88283	-5.53178	-5.23259	-5.39281	-5.38327	-4.95886	-5.81825	-5.59363	-5.39377	-5.57946	-6.18875	-5.92198	-5.05493	-5.49604	-4.60815	-5.32949	-5.83909	-5.2024	-5.75689	-5.43447	-5.59584	-2.78784	-5.47909	-3.37442	-5.72643	-5.33432	-2.47358
0.9	184.057	4-Pyridoxic acid	[M+Na]+	0.19685	FALSE	C8H9NO4	F	239	1.3692	0.785693	0.144484	Not_Significant	-3.75605	-4.98611	-4.87602	-2.23533	-5.01138	-5.14702	-4.75859	-5.09292	-5.06104	-5.38797	-1.99028	-5.53178	-5.23259	-5.39281	-2.51014	-1.9974	-2.74072	-5.59363	-5.39377	-1.99478	-6.18875	-5.92198	-5.05493	-3.10497	-4.60815	-5.32949	-5.83909	-5.2024	-5.75689	-2.92648	-3.52157	-6.41887	-5.47909	-5.27372	-5.72643	-5.33432	-5.02506
17.85	602.372	Arg Leu Ser Ala Arg	[M+H]+	0.0708662	TRUE	C24H47N11O7	F	264751	1.2333	-0.80892	0.145825	Not_Significant	-6.14567	-4.98611	-4.87602	-5.02479	-5.01138	-5.14702	-4.75859	-5.09292	-5.06104	-5.38797	-4.88283	-5.53178	-5.23259	-5.39281	-5.38327	-4.95886	-5.81825	-3.50479	-5.39377	-2.57227	-6.18876	-5.92198	-5.05493	-5.49603	-4.60815	-5.32949	-5.83909	-5.2024	-5.75689	-5.43447	-5.59584	-6.41887	-5.47909	-5.27372	-5.72643	-5.33432	-5.02506
8.63	521.254	Gly Lys Thr Ser Glu	[M+Na]+	0.0787402	TRUE	C20H36N6O10	F	264139	1.7731	-2.2721	0.14617	Not_Significant	-6.14567	-4.98611	-2.13803	-5.02479	-5.01138	-5.14702	-4.75859	-5.09292	-5.06104	-5.38797	-4.88283	-5.53178	-5.23259	-5.39281	-5.38327	-4.95886	-5.81825	-2.7411	-5.39377	-5.57946	-6.18876	-5.92198	-5.05493	-5.49603	-4.60815	-5.32949	-5.83909	-5.2024	-5.75689	-5.43447	-5.59584	-6.41887	-5.47909	-5.27372	-5.72643	-5.33432	-5.02506
13.44	439.183	Glu Tyr Gln	[M+H]+	0.023622	TRUE	C19H26N4O8	F	19217	1.1547	1.51536	0.155605	Not_Significant	-6.14567	-4.98611	-4.87602	-5.02479	-5.01138	-5.14702	-4.75859	-0.75706	-5.06104	-5.38797	-4.88283	-5.53178	-5.23259	-0.555491	-5.38327	-4.95886	-5.81825	-5.59363	-5.39377	-5.57946	-6.18876	-5.92198	-1.49505	-5.49603	-4.60815	-5.32949	-5.83909	-5.2024	-5.75689	-5.43447	-5.59584	-6.41887	-5.47909	-5.27372	-5.72643	-5.33432	-5.02506
1.08	254.161	ANABASAMINE	[M+H]+	0.0866142	TRUE	C16H19N3	F	44025	1.195	0.746323	0.158567	Not_Significant	-6.14567	-4.98611	-4.87602	-5.02479	-5.01138	-3.11528	-1.23085	-5.09292	-5.06104	-5.38797	-4.88283	-5.53178	-5.23259	-5.39281	-2.53096	-4.95886	-5.81825	-5.59363	-5.39377	-5.57946	-6.18876	-5.92198	-5.05493	-5.49603	-4.60815	-3.06252	-5.83909	-1.4669	-5.75689	-5.43447	-5.59584	-3.82506	-5.47909	-5.27372	-5.72643	-5.33432	-5.02506
12.05	370.161	Thr Tyr Ser	[M+H]+	0.023622	TRUE	C16H23N3O7	F	16361	0.93827	0.954388	0.160478	Not_Significant	-6.14567	-1.32466	-4.87602	-5.02479	-5.01138	-5.14702	-4.75859	-5.09292	-5.06104	-5.38797	-4.88283	-5.53178	-5.23259	-5.39281	-5.38327	-4.95886	-5.81825	-5.59363	-5.39377	-1.87909	-6.18875	-5.92198	-5.05493	-5.49604	-4.60815	-5.32949	-5.83909	-5.2024	-5.75689	-5.43447	-2.45086	-6.41887	-5.47909	-5.27372	-5.72643	-5.33432	-5.02506
10.77	490.265	Leu Asp Ser Arg	[M+H]+	0.0314961	FALSE	C19H35N7O8	F	176593	0.97788	-0.947068	0.161771	Not_Significant	-6.14567	-4.98611	-4.87602	-5.02479	-5.01138	-5.14702	-4.75859	-5.09292	-5.06104	-5.38797	-4.88283	-5.53178	-5.23259	-5.39281	-5.38327	-4.95886	-5.81825	-5.59363	-5.39377	-5.57946	-6.18876	-5.92198	-5.05493	-5.49603	-4.60815	-5.32949	-5.83909	-5.2024	-5.75689	-5.43447	-5.59584	-6.41887	-5.47909	-5.27372	-5.72643	-5.33432	-5.02506
11.45	630.332	Met Gln Pro Arg Val	[M+H]+	0.0314961	FALSE	C26H47N9O7S	F	264443	0.96387	-0.911925	0.162159	Not_Significant	-6.14567	-4.98611	-4.87602	-5.02479	-5.01138	-5.14702	-4.75859	-5.09292	-5.06104	-5.38797	-4.88283	-5.53178	-5.23259	-5.39281	-5.38327	-4.95886	-5.81825	-5.59363	-5.39377	-5.57946	-6.18875	-5.92198	-5.05493	-5.49604	-4.60815	-5.32949	-5.83909	-5.2024	-5.75689	-5.43447	-5.59584	-6.41887	-5.47909	-5.27372	-5.72643	-5.33432	-5.02506
1.07	203.138	L-Leucyl-L- Alanine	[M+NH4]+	0.543307	TRUE	C9H18N2O3	F	23819	1.73	-0.59632	0.162931	Not_Significant	-3.30033	-4.98611	-4.87602	-1.86728	-2.9969	-5.14702	-4.75859	-5.09292	-5.06104	-5.38797	-4.88283	-5.53178	-5.23259	-2.50643	-5.38327	-2.24943	-2.68499	-5.59363	-2.92605	-5.57946	-6.18876	-2.99958	-5.05493	-5.49603	-4.60815	-5.32949	-5.83909	-1.94213	-5.75689	-3.06063	-2.69783	-1.9656	-5.47909	-2.34195	-5.72643	-3.19704	-3.33821
0.87	357.222	(R,E)-S-2-acetamido-13-(methylamino)-13-oxotridec-3-enyl ethanethioate	[M+H]+	0.102362	FALSE	C18H32N2O3S	F	65470	0.91037	-0.418218	0.164801	Not_Significant	-4.2681	-4.98611	-4.87602	-5.02479	-5.01138	-5.14702	-4.75859	-5.09292	-5.06104	-5.38797	-4.88283	-5.53178	-5.23259	-5.39281	-5.38327	-4.95886	-5.81825	-5.59363	-5.39377	-5.57946	-6.18875	-5.92198	-5.05493	-5.49604	-3.10901	-5.32949	-5.83909	-5.2024	-5.75689	-3.68957	-5.59584	-6.41887	-5.47909	-3.24226	-5.72643	-5.33432	-5.02506
1.05	500.195	4-[Hydroxy(phenyl)methyl]-5-oxo-3-phenyl-2,5-dihydro-2-furanyl 2-acetamido-2-deoxy-6-O-methylhexopyranoside	[M+H]+	0.023622	FALSE	C26H29NO9	F	985237	0.9343	1.0031	0.165819	Not_Significant	-6.14567	-4.98611	-4.87602	-5.02479	-5.01138	-5.14702	-4.75859	-5.09292	-5.06104	-5.38797	-4.88283	-5.53178	-1.0605	-5.39281	-5.38327	-4.95886	-5.81825	-5.59363	-5.39377	-5.57946	-6.18875	-5.92198	-1.80093	-5.49604	-4.60815	-5.32949	-2.79921	-5.2024	-5.75689	-5.43447	-5.59584	-6.41887	-5.47909	-5.27372	-5.72643	-5.33432	-5.02506
2.72	385.197	JWH 200	[M+H]+	0.023622	TRUE	C25H24N2O2	F	45478	1.0659	-1.25714	0.1736	Not_Significant	-6.14567	-4.98611	-4.87602	-5.02479	-5.01138	-5.14702	-4.75859	-5.09292	-5.06104	-5.38797	-4.88283	-5.53178	-5.23259	-5.39281	-5.38327	-4.95886	-5.81825	-5.59363	-5.39377	-5.57946	-6.18876	-5.92198	-5.05493	-5.49603	-4.60815	-5.32949	-5.83909	-5.2024	-5.75689	-5.43447	-5.59584	-6.41887	-5.47909	-5.27372	-5.72643	-5.33432	-5.02506
8.62	516.303	Gly Asp Ile Val Ile	[M+NH4]+	0.0787402	TRUE	C23H41N5O8	F	264162	1.5655	-1.89105	0.173749	Not_Significant	-6.14567	-4.98611	-2.04156	-5.02479	-5.01138	-5.14702	-4.75858	-5.09292	-5.06104	-5.38797	-4.88283	-5.53178	-5.23259	-5.39281	-5.38327	-4.95886	-5.81825	-2.54267	-5.39377	-5.57946	-6.18876	-5.92198	-5.05493	-5.49603	-4.60815	-5.32949	-5.83909	-5.2024	-5.75689	-5.43447	-5.59584	-6.41887	-5.47909	-5.27372	-5.72643	-5.33432	-5.02505
10.68	351.2	Lys Gly Phe	[M+H]2+	0.0708662	TRUE	C17H26N4O4	F	16453	1.0084	-0.824271	0.174353	Not_Significant	-6.14567	-4.98611	-3.00854	-5.02479	-5.01138	-5.14702	-4.75859	-5.09292	-5.06104	-5.38797	-4.88283	-5.53178	-5.23259	-5.39281	-5.38327	-4.95886	-5.81825	-5.59363	-5.39377	-5.57946	-6.18875	-5.92198	-5.05493	-5.49604	-4.60815	-5.32949	-5.83909	-5.2024	-5.75689	-5.43447	-5.59584	-6.41887	-5.47909	-5.27372	-5.72643	-5.33432	-5.02506
1.1	363.214	Triptolide Analog	[M+H]+	0.133858	TRUE	C21H30O5	F	85120	1.1007	1.88934	0.175532	Not_Significant	-6.14567	-4.98611	-4.87602	-5.02479	-5.01138	-5.14702	-4.75859	-5.09292	-5.06104	-5.38797	-4.88283	-5.53178	-5.23259	-3.88795	-5.38327	-4.95886	-5.81825	-5.59363	-5.39377	-5.57946	-6.18876	-5.92198	-5.05493	-5.49603	-4.60815	0.826226	-5.83909	-5.2024	-5.75689	-5.43447	-1.07953	-6.41887	-5.47909	-5.27372	-5.72643	-5.33432	-5.02506
0.95	258.115	Tolmetin	[M+H]+	0.15748	FALSE	C15H15NO3	F	2871	1.3478	0.603185	0.177687	Not_Significant	-3.68178	-4.98611	-4.87602	-5.02479	-2.42191	-5.14702	-2.53202	-5.09292	-5.06104	-5.38797	-2.45366	-2.54405	-5.23259	-5.39281	-1.9862	-1.75347	-5.81825	-5.59363	-5.39377	-1.96641	-6.18875	-5.92198	-5.05493	-5.49604	-4.60815	-5.32949	-5.83909	-5.2024	-5.75689	-5.43447	-5.59584	-3.52257	-5.47909	-2.35852	-5.72643	-5.33432	-5.02506
13.77	438.239	Lunarine	[M+H]+	0.0708662	TRUE	C25H31N3O4	F	43760	1.3278	-0.647914	0.180186	Not_Significant	-6.14567	-4.98611	-4.87602	-5.02479	-5.01138	-5.14702	-4.75859	-5.09292	-5.06104	-5.38797	-4.88283	-5.53178	-5.23259	-5.39281	-5.38327	-1.88877	-5.81825	-5.59363	-5.39377	-5.57946	-2.54064	-5.92198	-2.02097	-5.49604	-4.60815	-5.32949	-5.83909	-5.2024	-5.75689	-5.43447	-5.59584	-6.41887	-5.47909	-5.27372	-5.72643	-5.33432	-5.02506
18.36	387.27	Arg Leu Val	[M+H]+	0.133858	TRUE	C17H34N6O4	F	15691	0.98315	0.648317	0.183282	Not_Significant	-6.14567	-2.62412	-4.87602	-2.61758	-2.73529	-5.14702	-4.75859	-5.09292	-2.74575	-5.38797	-4.88283	-5.53178	-2.77851	-5.39281	-5.38327	-4.95886	-5.81825	-5.59363	-3.10025	-5.57946	-6.18875	-5.92198	-5.05493	-5.49604	-4.60815	-5.32949	-5.83909	-5.2024	-5.75689	-5.43447	-5.59584	-6.41887	-5.47909	-5.27372	-5.72643	-5.33432	-5.02506
17.79	415.212	His Lys Met	[M+H]+	0.984252	TRUE	C17H30N6O4S1	F	16754	1.0784	0.226335	0.184116	Not_Significant	0.266898	0.919099	1.57394	1.91468	1.50469	1.06792	1.24561	1.57891	0.743569	1.11577	0.64126	0.460983	1.37658	0.799999	1.43916	1.28338	0.783922	1.33481	1.8655	1.11707	-0.243318	0.218996	2.03192	1.44338	2.713	2.14183	1.35833	1.22401	2.21998	1.51768	1.27179	0.666574	1.67963	1.00782	1.06665	1.87106	2.01632
26.78	536.274	Ile Phe Gln Glu	[M+H]+	0.0708662	FALSE	C25H37N5O8	F	161342	1.0585	1.92344	0.185715	Not_Significant	-6.14567	-4.98611	-4.87602	-5.02479	-5.01138	-5.14702	-4.75858	-5.09292	-5.06104	-5.38797	-4.88283	-5.53178	-5.23259	-5.39281	-5.38327	-4.95886	-5.81825	-5.59363	-5.39377	-5.57946	-6.18876	-5.92198	-5.05493	0.909974	-4.60815	-5.32949	-5.83909	-5.2024	-5.75689	-5.43447	-5.59584	-1.08114	-5.47909	-5.27372	-5.72643	-5.33432	-5.02506
26.31	339.183	Trimethylolpropane trimethacrylate	[M+H]+	0.251968	TRUE	C18H26O6	F	70138	0.98416	0.5579	0.191073	Not_Significant	-6.14567	-4.98611	-4.87602	-5.02479	-5.01138	-2.66099	-4.75859	-5.09292	-5.06104	-3.62253	-4.88283	-5.53178	-2.75186	-5.39281	-5.38327	-4.95886	-5.81825	-5.59363	-5.39377	-5.57946	-6.18875	-5.92198	-5.05493	-5.49604	-4.60815	-3.43979	-3.27363	-2.06161	-4.11921	-5.43447	-5.59584	-6.41887	-3.62013	-5.27372	-5.72643	-5.33432	-3.35275
21.26	512.237	Ser Tyr Lys Asp	[M+H]+	0.015748	FALSE	C22H33N5O9	F	231241	1.0563	2.0038	0.193515	Not_Significant	-6.14567	-4.98611	-4.87602	-5.02479	-5.01138	-5.14702	-4.75859	-5.09292	-5.06104	-5.38797	-4.88283	-5.53178	-5.23259	-5.39281	-5.38327	-4.95886	-5.81825	-5.59363	-5.39377	-1.0924	1.04506	-5.92198	-5.05493	-5.49604	-4.60815	-5.32949	-5.83909	-5.2024	-5.75689	-5.43447	-5.59584	-6.41887	-5.47909	-5.27372	-5.72643	-5.33432	-5.02506
13.73	381.173	Ser Gln Phe	[M+H]+	0.0551181	TRUE	C17H24N4O6	F	16334	1.1546	-0.596569	0.196726	Not_Significant	-6.14567	-4.98611	-4.87602	-5.02479	-5.01138	-5.14702	-4.75859	-5.09292	-5.06104	-5.38797	-4.88283	-5.53178	-5.23259	-5.39281	-5.38327	-2.59079	-5.81825	-5.59363	-1.64815	-5.57946	-6.18875	-5.92198	-5.05493	-5.49604	-4.60815	-5.32949	-5.83909	-5.2024	-5.75689	-5.43447	-5.59584	-6.41887	-5.47909	-5.27372	-5.72643	-5.33432	-5.02506
1.04	296.108	Mebendazole	[M+Na]+	0.275591	FALSE	C16H13N3O3	F	1074	1.5605	0.488889	0.19722	Not_Significant	-3.76483	-4.98611	-4.87602	-2.65632	-2.58882	-5.14702	-1.55078	-1.17986	-5.06104	-5.38797	-2.81423	-2.39367	-5.23259	-5.39281	-3.45885	-2.04881	-2.86507	-5.59363	-2.9077	-2.71482	-3.19509	-5.92198	-5.05493	-5.49604	-1.69614	-1.95653	-5.83909	-5.2024	-5.75689	-5.43447	-5.59584	-3.49315	-5.47909	-5.27372	-5.72643	-5.33432	-5.02506
13.99	427.269	1(3)-glyceryl-PGD2	[M+H]+	0.322835	TRUE	C23H38O7	F	36231	1.8115	-0.516964	0.199554	Not_Significant	-6.14567	-1.37838	-4.87602	-1.54974	-5.01138	-5.14702	-4.75859	-5.09292	-5.06104	-5.38797	-4.88283	-5.53178	-5.23259	-5.39281	-5.38327	-2.17034	-3.17891	-1.88411	-2.10754	-2.57938	-6.18875	-5.92198	-5.05493	-5.49604	-1.46044	-5.32949	-5.83909	-5.2024	-1.89085	-5.43447	-5.59584	-6.41887	-5.47909	-5.27372	-5.72643	-5.33432	-1.97903
0.8	367.242	JWH 018 4-hydroxyindole metabolite-d9	[M+H]+	0.0629921	TRUE	C24H14D9NO2	F	96647	1.3194	3.20522	0.201339	Not_Significant	-6.14567	-4.98611	-4.87602	-5.02479	-5.01138	-5.14702	-4.75859	-5.09292	-5.06104	2.1291	-4.88283	-5.53178	-5.23259	-5.39281	-5.38327	-4.95886	-5.81825	-5.59363	-5.39377	-5.57946	-6.18876	-5.92198	-5.05493	-5.49603	-4.60815	-5.32949	-5.83909	-5.2024	-5.75689	-5.43447	1.31354	-6.41887	-5.47909	-5.27372	-5.72643	-5.33432	-5.02506
0.83	332.096	MY-5445	[M+Na]+	0.173228	TRUE	C20H14ClN3	F	44526	1.4516	-0.458046	0.203715	Not_Significant	-6.14567	-4.98611	-2.09783	-5.02479	-5.01138	-5.14702	-1.01976	-5.09292	-5.06104	-5.38797	-4.88283	-5.53178	-2.88542	-2.90211	-5.38327	-4.95886	-5.81825	-2.21242	-5.39377	-5.57946	-6.18875	-5.92198	-5.05493	-5.49604	-4.60815	-5.32949	-2.68413	-5.2024	-5.75689	-5.43447	-5.59584	-6.41887	-5.47909	-2.59649	-5.72643	-5.33432	-5.02506
0.91	100.076	&amp;delta;-Valerolactam	[M+NH4]+	0.543307	FALSE	C5H9NO	F	62467	1.4413	0.75006	0.20577	Not_Significant	-6.14567	-4.98611	-2.28466	-2.90113	-5.01138	-1.7346	-2.5164	-5.09292	-0.930871	-5.38797	-2.88391	-5.53178	-0.595477	-3.44848	-5.38327	-4.95886	-5.81825	-5.59363	-5.39377	-5.57946	-6.18876	-2.5557	-2.65086	-5.49603	-4.60815	-5.32949	-4.05591	-3.03973	-3.63135	-3.49719	-3.67145	-3.87935	-3.25065	-1.91777	-5.72643	-5.33432	-3.09753
11.41	386.16	COLCHICEINE	[M+H]+	0.015748	TRUE	C21H23NO6	F	43720	1.0818	-2.1283	0.208405	Not_Significant	-6.14567	-4.98611	-4.87602	-5.02479	-5.01138	-5.14702	-4.75859	-5.09292	-5.06104	-5.38797	-4.88283	-5.53178	-5.23259	-5.39281	-5.38327	-4.95886	-5.81825	-5.59363	-5.39377	-5.57946	-6.18875	-5.92198	-5.05493	-5.49604	-4.60815	-5.32949	-5.83909	-5.2024	-5.75689	-5.43447	-5.59584	-6.41887	-5.47909	-5.27372	-5.72643	-5.33432	-5.02506
12.45	267.138	Honokiol	[M+H]+	0.204724	TRUE	C18H18O2	F	68445	1.0464	-1.19046	0.214373	Not_Significant	-6.14567	-4.98611	-4.87602	-5.02479	-5.01138	-5.14702	-4.75858	-5.09292	-5.06104	-5.38797	-4.88283	-2.60089	-5.23259	-5.39281	-5.38327	-4.95886	-5.81825	-5.59363	-5.39377	-5.57946	-6.18876	-5.92198	-5.05493	-5.49603	-4.60815	-5.32949	-5.83909	-5.2024	-3.99964	-5.43447	-5.59584	-6.41887	-5.47909	-5.27372	-5.72643	-5.33432	-5.02505
0.82	363.176	JWH 073 N-butanoic acid metabolite-d5	[M+H]+	0.0787402	TRUE	C23H14D5NO3	F	96673	0.95545	-0.334871	0.214532	Not_Significant	-6.14567	-4.98611	-4.87602	-5.02479	-2.46013	-5.14702	-4.75859	-5.09292	-5.06104	-5.38797	-4.88283	-2.07502	-5.23259	-5.39281	-5.38327	-4.95886	-5.81825	-5.59363	-5.39377	-5.57946	-6.18875	-5.92198	-5.05493	-5.49604	-4.60815	-5.32949	-5.83909	-5.2024	-5.75689	-5.43447	-5.59584	-6.41887	-5.47909	-5.27372	-5.72643	-3.14735	-5.02506
0.91	349.134	Torasemide	[M+H]+	0.0629921	FALSE	C16H20N4O3S	F	43357	0.9191	0.64271	0.216342	Not_Significant	-6.14567	-4.98611	-4.87602	-5.02479	-5.01138	-2.57203	-4.75859	-2.5481	-2.2327	-2.77781	-4.88283	-2.60769	-5.23259	-5.39281	-5.38327	-4.95886	-5.81825	-5.59363	-5.39377	-5.57946	-6.18875	-5.92198	-5.05493	-5.49604	-4.60815	-5.32949	-5.83909	-5.2024	-5.75689	-5.43447	-5.59584	-6.41887	-5.47909	-2.58165	-5.72643	-5.33432	-5.02506
9.77	609.306	Ala Gln Phe Ile Met	[M+Na]+	0.11811	TRUE	C28H44N6O7S	F	264187	1.6344	-1.80802	0.216528	Not_Significant	-6.14567	-4.98611	-0.688662	-5.02479	-5.01138	-5.14702	-4.75859	-5.09292	-5.06104	-5.38797	-4.88283	-5.53178	-5.23259	-5.39281	-5.38327	-4.95886	-5.81825	-2.42483	-5.39377	-5.57946	-3.59975	-5.92198	-5.05493	-5.49603	-4.60815	-5.32949	-5.83909	-5.2024	-3.04885	-5.43447	-5.59584	-6.41887	-5.47909	-5.27372	-5.72643	-5.33432	-5.02506
10.37	675.375	Asp Lys Arg Glu Lys	[M+H]+	0.0551181	TRUE	C27H50N10O10	F	264308	1.0601	-1.06371	0.217944	Not_Significant	-6.14567	-4.98611	-2.11624	-5.02479	-5.01138	-5.14702	-4.75859	-5.09292	-5.06104	-5.38797	-4.88283	-5.53178	-5.23259	-5.39281	-5.38327	-4.95886	-5.81825	-5.59363	-5.39377	-5.57946	-6.18876	-5.92198	-5.05493	-5.49603	-4.60815	-5.32949	-5.83909	-5.2024	-5.75689	-5.43447	-5.59584	-6.41887	-5.47909	-5.27372	-5.72643	-5.33432	-5.02506
11.07	391.161	Ala Trp Asp	[M+H]+	0.133858	TRUE	C18H22N4O6	F	18564	1.2763	4.19767	0.218674	Not_Significant	-6.14567	-4.98611	-4.87602	-5.02479	-5.01138	-5.14702	-4.75859	-5.09292	-5.06104	-5.38797	-4.88283	-5.53178	-5.23259	-5.39281	-5.38327	-4.95886	-5.81825	-5.59363	-5.39377	-5.57946	-6.18875	-5.92198	-5.05493	-1.15602	-4.60815	-5.32949	3.80386	-5.2024	-5.75689	-5.43447	-5.59584	-6.41887	-5.47909	-5.27372	-5.72643	-5.33432	-5.02506
1.1	479.185	TyrMe-HoPhe-OH	[M+H]+	0.102362	TRUE	C26H26N2O7	F	65360	0.93056	0.509315	0.227553	Not_Significant	-6.14567	-2.62993	-4.87602	-5.02479	-3.17283	-5.14702	-2.64796	-5.09292	-5.06104	-5.38797	-4.88283	-5.53178	-2.30025	-5.39281	-5.38327	-4.95886	-3.59486	-5.59363	-5.39377	-5.57946	-6.18875	-5.92198	-5.05493	-5.49604	-4.60815	-5.32949	-5.83909	-2.58062	-5.75689	-5.43447	-5.59584	-3.9448	-5.47909	-5.27372	-5.72643	-5.33432	-5.02506
8.14	432.281	Ala Thr Ile Lys	[M+NH4]+	0.220472	TRUE	C19H37N5O6	F	110028	1.5187	-0.0225824	0.22756	Not_Significant	-6.14567	-4.98611	-4.87602	-5.02479	-3.1194	-5.14702	-4.75859	-5.09292	-5.06104	-5.38797	-4.88283	-5.53178	-5.23259	-5.39281	-5.38327	-4.95886	-5.81825	-3.25366	-5.39377	-5.57946	1.496	-5.92198	-5.05493	-5.49603	-4.60815	-5.32949	-5.83909	-5.2024	-5.75689	-5.43447	-5.59584	-6.41887	-5.47909	-5.27372	-5.72643	-5.33432	-5.02506
12.33	359.132	Methyl 4-[(6-deoxy-?-L-mannopyranosyl)oxy]-3,5-dimethoxybenzoate	[M+H]+	0.11811	TRUE	C16H22O9	F	985066	1.0796	-0.416624	0.227906	Not_Significant	-6.14567	-4.98611	-4.87602	-5.02479	-2.93539	-5.14702	-4.75859	-5.09292	-5.06104	-5.38797	-4.88283	-5.53178	-5.23259	-5.39281	-5.38327	-2.61869	-5.81825	-5.59363	-5.39377	-5.57946	-4.32695	-5.92198	-2.14922	-2.93725	-4.60815	-5.32949	-5.83909	-5.2024	-5.75689	-5.43447	-5.59584	-6.41887	-5.47909	-5.27372	-5.72643	-5.33432	-5.02506
7.32	416.286	Salmeterol	[M+H]+	0.141732	TRUE	C25H37NO4	F	2387	1.1674	0.218151	0.228448	Not_Significant	-6.14567	-4.98611	-4.87602	-5.02479	-3.1325	-5.14702	-4.75859	-5.09292	-5.06104	-5.38797	-4.88283	-5.53178	-2.83119	-5.39281	-5.38327	-4.95886	-5.81825	-5.59363	-5.39377	-5.57946	0.26369	-5.92198	-5.05493	-5.49603	-4.60815	-5.32949	-5.83909	-5.2024	-5.75689	-5.43447	-5.59584	-6.41887	-5.47909	-5.27372	-4.14563	-5.33432	-5.02506
12.86	297.11	Asp Tyr	[M+H]+	0.0472441	TRUE	C13H16N2O6	F	23882	1.0259	-1.09437	0.229854	Not_Significant	-6.14567	-4.98611	-4.87602	-5.02479	-5.01138	-5.14702	-4.75859	-5.09292	-5.06104	-5.38797	-4.88283	-5.53178	-5.23259	-5.39281	-5.38327	-4.95886	-5.81825	-5.59363	-2.87023	-5.57946	-6.18875	-5.92198	-5.05493	-5.49604	-4.60815	-5.32949	-5.83909	-5.2024	-5.75689	-5.43447	-5.59584	-6.41887	-5.47909	-5.27372	-5.72643	-5.33432	-5.02506
8.8	459.282	Val Ile Leu Asp	[M+H]+	0.141732	TRUE	C21H38N4O7	F	242461	1.3647	0.129736	0.233532	Not_Significant	-6.14567	-4.98611	-4.87602	-5.02479	-5.01138	-5.14702	-4.75859	-5.09292	-5.06104	-5.38797	-4.88283	-5.53178	-5.23259	-5.39281	-5.38327	-4.95886	-5.81825	-3.42612	-5.39377	-5.57946	1.15874	-5.92198	-5.05493	-5.49603	-4.60815	-5.32949	-5.83909	-5.2024	-5.75689	-5.43447	-5.59584	-6.41887	-5.47909	-5.27372	-5.72643	-5.33432	-5.02506
12.6	352.156	Palmatine	[M+H]+	0.15748	TRUE	C21H21NO4	F	6992	1.1251	1.62226	0.237977	Not_Significant	-6.14567	-4.98611	-0.824987	-5.02479	0.586573	-5.14702	-4.75859	-5.09292	-5.06104	-3.20848	-4.88283	-5.53178	-5.23259	-5.39281	-2.2026	-4.95886	-5.81825	-5.59363	-5.39377	-5.57946	-6.18876	-5.92198	-5.05493	-5.49603	-4.60815	-5.32949	-5.83909	-5.2024	-2.74813	-5.43447	-5.59584	-6.41887	-5.47909	-5.27372	-5.72643	-5.33432	-5.02506
10.2	591.36	Gly Leu Arg Val Phe	[M+H]+	0.11811	TRUE	C28H46N8O6	F	264830	1.0975	-0.978959	0.247291	Not_Significant	-6.14567	-4.98611	-3.32862	-5.02479	-5.01138	-5.14702	-4.75859	-5.09292	-5.06104	-5.38797	-4.88283	-5.53178	-5.23259	-5.39281	-5.38327	-4.95886	-5.81825	-3.62244	-5.39377	-5.57946	-1.97565	-5.92198	-5.05493	-5.49603	-4.60815	-5.32949	-5.83909	-5.2024	-5.75689	-5.43447	-5.59584	-6.41887	-5.47909	-5.27372	-5.72643	-5.33432	-5.02506
12.94	447.243	ethyl-1-(2,4,6-trihydroxy-3-isobutyrylphenyl)butyl]-4-cyclohexene-1,3-dione	[M+H]+	0.00787402	FALSE	C25H34O7	F	985250	1.0626	-2.88149	0.24959	Not_Significant	-6.14567	-4.98611	-4.87602	-5.02479	-5.01138	-5.14702	-4.75859	-5.09292	-5.06104	-5.38797	-4.88283	-5.53178	-5.23259	-5.39281	-5.38327	-4.95886	-5.81825	-5.59363	-5.39377	-5.57946	-6.18875	-5.92198	-5.05493	-5.49604	-4.60815	-5.32949	-5.83909	-5.2024	-5.75689	-5.43447	-5.59584	-6.41887	-5.47909	-5.27372	-5.72643	-5.33432	-5.02506
0.87	272.171	Arg Pro	[M+H]+	0.220472	TRUE	C11H21N5O3	F	23679	1.4627	-0.63369	0.250178	Not_Significant	-6.14567	-4.98611	-4.87602	-5.02479	-5.01138	-5.14702	-2.82061	-2.43192	-5.06104	-1.26125	-2.73465	-5.53178	-2.73751	-2.4293	-5.38327	-4.95886	-5.81825	-2.23822	-5.39377	-5.57946	-6.18875	-4.2563	-5.05493	-5.49604	-4.60815	-2.81975	-3.50587	-5.2024	-3.02788	-5.43447	-5.59584	-6.41887	-5.47909	-2.36527	-5.72643	-5.33432	-5.02506
11.35	361.14	NITRENDIPINE	[M+H]+	0.377953	TRUE	C18H20N2O6	F	44354	1.1454	0.567408	0.254894	Not_Significant	-6.14567	-4.98611	-4.87602	-2.07009	-5.01138	-2.07035	-4.75859	-3.3078	-5.06104	-5.38797	-4.88283	-5.53178	-5.23259	-1.26884	-5.38327	-4.95886	-2.35399	-3.16163	-5.39377	-5.57946	-3.93474	-5.92198	-5.05493	-5.49604	-4.60815	-5.32949	-5.83909	-2.59564	-5.75689	-3.51262	-5.59584	-2.04563	-5.47909	-5.27372	-5.72643	-5.33432	-5.02506
0.9	391.173	Trp Trp	[M+H]+	0.393701	TRUE	C22H22N4O3	F	23891	1.2356	0.528015	0.259935	Not_Significant	-6.14567	-4.98611	-4.87602	-2.4342	-2.68543	-5.14702	-4.75859	-5.09292	-5.06104	-1.34166	-2.46962	-2.55941	-3.30066	-5.39281	-5.38327	-2.16936	-5.81825	-5.59363	-5.39377	-5.57946	-3.17123	-3.98688	-2.61404	-5.49603	-2.39365	-2.55331	-3.70664	-5.2024	-5.75689	-2.38953	-5.59584	-2.60588	-3.15192	-2.77968	-5.72643	-3.4896	-5.02506
1.03	257.114	Pterostilbene	[M+H]+	0.685039	TRUE	C16H16O3	F	45423	1.8236	-0.860545	0.260295	Not_Significant	-1.50385	-4.98611	-2.84521	-2.50765	-1.05486	-2.1015	-4.75858	-2.96243	-1.45968	-5.38797	-2.75841	-2.07487	-5.23259	-2.03607	-5.38327	-1.27139	-5.81825	-5.59363	-5.39377	-1.2261	-6.18876	-5.92198	-1.51405	-2.93672	-4.60815	-2.45887	-5.83909	-1.65837	-5.75689	-2.51891	-5.59584	-1.02134	-2.01956	-5.27372	-5.72643	-5.33432	-5.02505
9.75	587.326	Gly Leu Arg Asn Gln	[M+H]+	0.0866142	TRUE	C23H42N10O8	F	264837	1.1865	-1.64562	0.263061	Not_Significant	-6.14567	-4.98611	-1.83698	-5.02479	-5.01138	-5.14702	-4.75859	-5.09292	-5.06104	-5.38797	-4.88283	-5.53178	-5.23259	-5.39281	-5.38327	-4.95886	-5.81825	-3.15849	-5.39377	-5.57946	-6.18876	-5.92198	-5.05493	-5.49603	-4.60815	-5.32949	-5.83909	-5.2024	-4.08243	-5.43447	-5.59584	-6.41887	-5.47909	-5.27372	-5.72643	-5.33432	-5.02506
12.7	446.244	Arg Asp Arg	[M+H]+	0.015748	FALSE	C16H31N9O6	F	17100	1.4212	-5.82865	0.264943	Not_Significant	-6.14567	-4.98611	-4.87602	-5.02479	-5.01138	-5.14702	-4.75859	-5.09292	-5.06104	-5.38797	-4.88283	-5.53178	-5.23259	-5.39281	-5.38327	-4.95886	-5.81825	-5.59363	-5.39377	-5.57946	-6.18875	-5.92198	-5.05493	-5.49604	-4.60815	-5.32949	-5.83909	-5.2024	-5.75689	-5.43447	-5.59584	-6.41887	-5.47909	-5.27372	-5.72643	-5.33432	-5.02506
0.83	319.159	Asp Lys Gly	[M+H]+	0.637795	TRUE	C12H22N4O6	F	16942	1.6586	0.399267	0.267515	Not_Significant	-3.53403	-4.98611	-2.42299	-5.02479	-0.800573	-2.28617	-1.59317	-2.07453	-5.06104	-2.49187	-0.679835	-1.03718	-3.40876	-3.05933	-2.69833	-1.71671	-5.81825	-5.59363	-5.39377	-2.8777	-6.18876	-5.92198	-1.3465	-5.49603	-0.994278	-2.56621	-5.83909	-2.41149	-5.75689	-1.27914	-2.63727	-2.77932	-1.40296	-1.74336	-5.72643	-5.33432	-2.57497
0.69	170.066	N-HFG	[M+H]+	0.472441	TRUE	C7H8FN3O	F	64631	1.3114	-0.369593	0.270825	Not_Significant	-6.14567	-2.5109	-4.87602	-5.02479	-3.42702	-5.14702	-3.48044	-5.09292	-5.06104	-3.04813	-1.72589	-2.80464	-2.1009	-3.56544	-2.15824	-4.95886	-5.81825	-5.59363	-5.39377	-5.57946	-6.18876	-3.84801	-5.05493	-5.49603	-1.31957	-5.32949	-3.61686	-5.2024	-5.75689	-5.43447	-3.22169	-6.41887	-2.95432	-5.27372	-3.87741	-1.87394	-2.5343
0.82	102.056	1-Aminocyclopropane-1-carboxylic acid	[M+H]+	0.181102	FALSE	C4H7NO2	F	6029	0.97436	0.40016	0.272044	Not_Significant	-6.14567	-2.51567	-4.87602	-2.44067	-3.23661	-5.14702	-4.75859	-2.52264	-5.06104	-5.38797	-4.88283	-5.53178	-5.23259	-5.39281	-5.38327	-2.09108	-3.17909	-5.59363	-5.39377	-5.57946	-4.09918	-5.92198	-5.05493	-2.80224	-4.60815	-5.32949	-5.83909	-5.2024	-5.75689	-5.43447	-5.59584	-6.41887	-5.47909	-5.27372	-5.72643	-5.33432	-5.02506
12.59	590.302	Leu Ser Leu Glu Glu	[M+H]+	0.0551181	FALSE	C25H43N5O11	F	264715	1.0195	1.67091	0.276711	Not_Significant	-6.14567	-4.98611	-4.87602	-0.536526	-5.01138	-5.14702	-4.75859	-5.09292	-5.06104	-5.38797	-4.88283	-5.53178	-5.23259	-5.39281	0.528119	-4.95886	-5.81825	-5.59363	-5.39377	-5.57946	-6.18876	-5.92198	-5.05493	-5.49603	-4.60815	-5.32949	-5.83909	-5.2024	-5.75689	-5.43447	-5.59584	-1.32659	-5.47909	-5.27372	-5.72643	-5.33432	-5.02506
11.88	373.126	Fluprostenol Lactone Diol	[M+H]+	0.0944882	TRUE	C18H19F3O5	F	63038	0.95277	0.848472	0.286996	Not_Significant	-6.14567	-2.25237	-4.87602	-5.02479	-2.08257	-5.14702	-4.75859	-5.09292	-5.06104	-5.38797	-4.88283	-5.53178	-5.23259	-5.39281	-5.38327	-4.95886	-3.39792	-5.59363	-0.558632	-5.57946	-6.18876	-5.92198	-2.04106	-5.49603	-4.60815	-5.32949	-5.83909	-5.2024	-5.75689	-5.43447	-5.59584	-4.31487	-5.47909	-5.27372	-5.72643	-5.33432	-5.02506
1.02	382.171	4a,5,7-Trihydroxy-7-methyl-1,4a,5,6,7,7a-hexahydrocyclopenta[c]pyran-1-yl ?-D-glucopyranoside	[M+H]+	0.15748	TRUE	C15H24O10	F	985076	0.95115	0.693233	0.292721	Not_Significant	-6.14567	-4.98611	-4.87602	-5.02479	-5.01138	-5.14702	-0.954725	-5.09292	-5.06104	-5.38797	-2.33566	-5.53178	-5.23259	-5.39281	-2.93355	-4.95886	-5.81825	-5.59363	-3.3351	-5.57946	-6.18876	-2.03954	-5.05493	-5.49603	-4.60815	-5.32949	-5.83909	-2.62193	-5.75689	-5.43447	-5.59584	-6.41887	-5.47909	-2.70802	-5.72643	-5.33432	-5.02506
0.94	216.099	FK-409	[M+H]+	0.346457	TRUE	C8H13N3O4	F	62986	1.542	1.30786	0.307551	Not_Significant	-6.14567	-4.98611	-4.87602	-2.65518	-2.40173	-5.14702	-4.75859	-5.09292	-1.49311	-5.38797	-4.88283	-2.72107	-5.23259	-5.39281	-5.38327	-0.643219	-3.02352	-5.59363	-5.39377	2.93137	-6.18875	-5.92198	-5.05493	-5.49604	-4.60815	-5.32949	-5.83909	-5.2024	-5.75689	-5.43447	-5.59584	-2.40512	-5.47909	-1.94717	-1.42992	-2.844	-5.02506
1.05	316.152	Ala Pro Glu	[M+H]+	0.15748	TRUE	C13H21N3O6	F	19367	0.96421	0.203164	0.309657	Not_Significant	-6.14567	-4.98611	-4.87602	-5.02479	-5.01138	-5.14702	-4.75859	-5.09292	-5.06104	-3.01953	-4.88283	-5.53178	-5.23259	-5.39281	-2.45005	-4.95886	-2.56281	-3.23936	-5.39377	-2.03935	-6.18875	-5.92198	-5.05493	-5.49604	-4.60815	-5.32949	-5.83909	-5.2024	-3.25976	-5.43447	-3.403	-2.02258	-5.47909	-5.27372	-5.72643	-5.33432	-5.02506
10.52	309.126	TYRPHOSTIN B44 (-)	[M+H]+	0.00787402	TRUE	C18H16N2O3	F	44520	1.0821	-4.06722	0.315585	Not_Significant	-6.14567	-4.98611	-4.87602	-5.02479	-5.01138	-5.14702	-4.75859	-5.09292	-5.06104	-5.38797	-4.88283	-5.53178	-5.23259	-5.39281	-5.38327	-4.95886	-5.81825	-5.59363	-5.39377	-5.57946	-6.18875	-5.92198	-5.05493	-5.49604	-4.60815	-5.32949	-5.83909	-5.2024	-5.75689	-5.43447	-5.59584	-6.41887	-5.47909	-5.27372	-5.72643	-5.33432	-5.02506
1	294.118	Oxaprozin	[M+H]+	0.23622	TRUE	C18H15NO3	F	43288	2.0659	0.183258	0.315963	Not_Significant	-6.14567	-4.98611	-0.298775	-2.15427	-5.01138	-5.14702	-0.216042	-5.09292	1.265	-5.38797	0.791823	-5.53178	-0.924148	-5.39281	-1.58742	-4.95886	-2.87926	-5.59363	-5.39377	-5.57946	-6.18876	0.152229	-5.05493	-5.49603	-4.60815	-5.32949	-5.83909	-0.185552	-5.75689	-5.43447	-1.17223	-6.41887	1.66407	1.89802	-5.72643	-5.33432	-0.424167
10.61	371.196	PGF2&amp;alpha; 1,9-lactone	[M+H]2+	0.0866142	TRUE	C20H32O4	F	45674	0.90742	-0.871778	0.329139	Not_Significant	-6.14567	-4.98611	-1.44571	-5.02479	-5.01138	-5.14702	-4.75859	-5.09292	-5.06104	-5.38797	-4.88283	-5.53178	-5.23259	-5.39281	-5.38327	-4.95886	-5.81825	-5.59363	-5.39377	-5.57946	-4.44587	-5.92198	-5.05493	-5.49603	-4.60815	-5.32949	-5.83909	-5.2024	-3.4672	-5.43447	-5.59584	-6.41887	-5.47909	-5.27372	-5.72643	-5.33432	-5.02506
11.6	635.309	Asp Ile Lys Glu Met	[M+H]+	0.173228	TRUE	C26H46N6O10S	F	264585	1.2755	1.82006	0.330981	Not_Significant	-6.14567	-2.26373	-4.87602	-5.02479	-5.01138	-5.14702	-4.75859	-5.09292	-5.06104	-5.38797	-4.88283	-0.70751	-5.23259	-3.12249	-5.38327	1.3305	-5.81825	-5.59363	-0.466282	0.383338	-3.65018	-5.92198	-5.05493	-2.49922	-4.60815	-5.32949	-5.83909	-5.2024	-5.75689	-5.43447	-5.59584	-6.41887	-5.47909	-5.27372	-5.72643	-5.33432	-5.02506
0.96	307.15	Pyrethrosin	[M+NH4]+	0.0944882	TRUE	C17H22O5	F	67785	0.94181	0.232535	0.350892	Not_Significant	-6.14567	-4.98611	-4.87602	-5.02479	-5.01138	-2.16907	-4.75859	-5.09292	-2.0265	-5.38797	-4.88283	-5.53178	-5.23259	-5.39281	-5.38327	-1.32844	-2.40728	-5.59363	-5.39377	-2.04026	-6.18876	-5.92198	-5.05493	-5.49603	-4.60815	-5.32949	-3.41081	-5.2024	-5.75689	-5.43447	-5.59584	-6.41887	-5.47909	-5.27372	-5.72643	-5.33432	-5.02506
14.26	467.202	Clobetasol propionate	[M+H]+	0.283465	FALSE	C25H32ClFO5	F	1867	1.1707	-0.0848167	0.362542	Not_Significant	-2.94309	-4.98611	-4.87602	-1.15771	-5.01138	-5.14702	-4.75859	-5.09292	-5.06104	-5.38797	-4.88283	-2.65094	-5.23259	-5.39281	-5.38327	-1.72587	-0.790322	-2.16462	-2.0915	-2.53619	-6.18876	-5.92198	-5.05493	-2.64813	-4.60815	-5.32949	-5.83909	-5.2024	-5.75689	-2.33918	-5.59584	-6.41887	-5.47909	-5.27372	-2.90398	-5.33432	-5.02506
1.08	168.111	2-Fluoromethamphetamine	[M+H]+	0.220472	TRUE	C10H14FN	F	96629	0.94184	-0.203448	0.368229	Not_Significant	-6.14567	-1.63282	-4.87602	-5.02479	-0.922074	-5.14702	-4.75859	-5.09292	-5.06104	-5.38797	-4.88283	-5.53178	-5.23259	-5.39281	-5.38327	-3.14759	-5.81825	-5.59363	-3.77318	-5.57946	-6.18876	-5.92198	-2.98903	-5.49603	-4.60815	-5.32949	-5.83909	-5.2024	-5.75689	-5.43447	-5.59584	-6.41887	-5.47909	-2.53265	-5.72643	-5.33432	-3.35332
22.12	227.202	Myristoleic acid	[M+H]+	0.637795	TRUE	C14H26O2	F	6424	1.0501	0.283047	0.373515	Not_Significant	-2.68822	-4.98611	-4.87602	-2.35628	-5.01138	-2.05919	-4.75859	-2.52504	-3.1809	-5.38797	-4.88283	-5.53178	-3.0062	-5.39281	-3.47972	-1.66981	-5.81825	-2.78843	-1.75711	-5.57946	-2.92784	-5.92198	-2.38581	-2.03482	-4.60815	-2.0598	-3.53591	-2.51647	-2.55414	-3.80477	-5.59584	-3.14924	-2.01591	-5.27372	-2.44881	-2.55117	-2.78657
0.84	317.145	Pro Ser Asn	[M+H]+	0.275591	TRUE	C12H20N4O6	F	21162	0.96372	0.326078	0.376758	Not_Significant	-6.14567	-4.98611	-2.65916	-5.02479	-5.01138	-2.42764	-4.75859	-5.09292	-5.06104	-2.34502	-4.88283	-5.53178	-5.23259	-5.39281	-2.61904	-4.95886	-5.81825	-5.59363	-5.39377	-5.57946	-6.18876	-4.03976	-1.8477	-5.49603	-2.10165	-2.83591	-5.83909	-5.2024	-5.75689	-1.89735	-5.59584	-2.98271	-5.47909	-2.18009	-5.72643	-5.33432	-5.02506
0.87	323.144	4,6-Dihydroxy-3-(3-hydroxy-2,5-dimethylphenoxy)-5-methoxy-2,5-dimethyl-2-cyclohexen-1-one	[M+H]+	0.393701	TRUE	C17H22O6	F	985192	0.93773	0.205895	0.383604	Not_Significant	-6.14567	-4.98611	-4.87602	-5.02479	-5.01138	-5.14702	-4.75859	-5.09292	-5.06104	-5.38797	-2.27025	-2.98708	-5.23259	-2.44111	-2.69735	-4.95886	-5.81825	-5.59363	-5.39377	-5.57946	-6.18876	-3.15563	-5.05493	-5.49603	-4.60815	-5.32949	-2.90203	-2.32798	-3.21113	-2.78022	-2.6471	-2.97411	-2.25518	-5.27372	-5.72643	-2.68528	-5.02506
0.69	131.036	Mesaconic acid	[M+H]+	0.440945	FALSE	C5H6O4	F	4130	1.0003	-0.192894	0.384553	Not_Significant	-6.14567	-2.16961	-4.87602	-5.02479	-2.96245	-5.14702	-3.18264	-5.09292	-5.06104	-2.77833	-1.82822	-2.94618	-2.42657	-3.79176	-2.64191	-4.95886	-5.81825	-5.59363	-5.39377	-5.57946	-6.18875	-3.92865	-5.05493	-5.49604	-1.16621	-4.03079	-3.58493	-4.01521	-5.75689	-5.43447	-3.24706	-6.41887	-2.93435	-5.27372	-3.56975	-5.33432	-2.16892
12.99	389.252	Leu Arg Thr	[M+H]+	0.771653	TRUE	C16H32N6O5	F	16383	1.3025	0.205415	0.447633	Not_Significant	-6.14567	-0.352131	-0.333504	-0.58628	-0.691139	-5.14702	-0.0865317	-0.531286	-0.0828355	-1.01186	-0.197091	-1.07787	-0.580188	-1.26803	-1.36607	-0.8436	-5.81825	-1.17136	-0.725587	-1.43434	-2.32801	-1.54396	-0.612459	-1.40214	-0.23055	-0.658708	-1.54339	-0.941229	-5.75689	-5.43447	-0.690846	-6.41887	-0.775273	-0.29536	-5.72643	-0.49275	-0.145959
22.12	199.168	AAPH	[M+H]+	0.677165	TRUE	C8H18N6	F	64879	0.95373	0.278275	0.451797	Not_Significant	-2.56484	-4.98611	-4.87602	-2.05723	-5.01138	-1.73785	-4.75859	-2.3562	-3.05124	-5.38797	-4.88283	-5.53178	-2.49044	-5.39281	-3.24009	-1.55239	-5.81825	-2.7492	-1.45327	-5.57946	-2.59551	-5.92198	-2.09133	-1.88063	-4.60815	-1.73752	-3.22124	-2.13158	-2.17923	-3.32302	-5.59584	-2.82235	-1.9077	-5.27372	-2.45486	-2.42793	-2.62058
0.96	141.066	Gaboxadol	[M+H]+	0.795276	TRUE	C6H8N2O2	F	44367	0.96914	-0.0886424	0.507424	Not_Significant	0.527844	-4.98611	-2.16675	-0.729946	-1.37464	-2.21291	-4.75858	-2.2293	-1.58954	-2.43901	-1.95467	-2.75391	-5.23259	-1.14345	-1.68114	-1.13532	-1.20972	-2.58883	-0.00490908	-1.61349	-2.77154	-2.75118	0.248797	-2.03263	-4.60815	-1.29562	-5.83909	-2.19713	-5.75689	-0.0509192	-1.45063	-0.4887	-1.69046	-5.27372	0.104845	-5.33432	-5.02505
0.94	345.165	Diphenylphosphine isopropyl ester	[M+H]+	0.401575	TRUE	C20H25O3P	F	45301	0.92502	-0.13155	0.577067	Not_Significant	-6.14567	-4.98611	-4.87602	-5.02479	-5.01138	-5.14702	-4.75858	-2.96543	-0.7085	-5.38797	-4.88283	-5.53178	-0.101332	-2.25106	-5.38327	-4.95886	-5.81825	-5.59363	-5.39377	-5.57946	-6.18876	0.00931002	-0.379553	-5.49603	-4.60815	-5.32949	-0.305917	-2.55857	-5.75689	-5.43447	-5.59584	-2.37384	-1.90947	-0.0432016	-5.72643	-2.57441	-1.71993
[truncated: 24 more columns]
