# Supplementary material for: Clostridium, Bacteroides and Prevotella associates with increased fecal metabolites Trans-4-Hydroxy-L-proline and Genistein in active pulmonary tuberculosis patients during anti-tuberculosis chemotherapy with isoniazid-rifampin-pyrazinamide-ethambutol (HRZE)
Source: Indian J Microbiol. 2022 Mar 24;62(3):374–83. doi: 10.1007/s12088-022-01003-2 (PMC9375812; doi:10.1007/s12088-022-01003-2)
Supplement: Supplementary file 3 — Supplementary file3 (XLS 524 KB) [file 12088_2022_1003_MOESM3_ESM.xls]

## Sheet: T6 vs ATB
Differential metabolites of stool samples in T2 and T6 subjects respectively compared to those in ATB subjects identified by LC-MS metabonomics
Average Rt(min)	Average Mz	Metabolite name	Adduct ion name	Fill %	MS/MS included	Credibility	metlin	VIP_score	Fold-change	log_FC	p_value	sig	T6-1	T6-2	T6-3	T6-4	T6-5	T6-6	T6-7	T6-8	T6-9	T6-10	T6-11	T6-12	T6-13	T6-14	T6-15	T6-16	T6-17	T6-18	ATB-1	ATB-2	ATB-3	ATB-4	ATB-5	ATB-6	ATB-7	ATB-8	ATB-9	ATB-10	ATB-11	ATB-12	ATB-13	ATB-14	ATB-15	ATB-16	ATB-17	ATB-18	ATB-19
16.39	431.18	TyrMe-Leu-OH	[M+NH4]2+	0.299213	FALSE	F	65240	3.1372	3.44162	1.78309	0.000577243	Up	-2.59966	-2.94379	-4.82353	-2.38174	-1.90988	-3.35454	-2.77254	-5.05526	-2.96914	-2.66102	-2.13891	-5.79092	-4.72641	-5.21076	-5.1585	-5.04396	-5.7683	-5.17555	-6.14567	-4.98611	-4.87602	-5.02479	-5.01138	-5.14702	-4.75859	-5.09292	-5.06104	-5.38797	-4.88283	-5.53178	-5.23259	-5.39281	-5.38327	-4.95886	-5.81825	-5.59363	-5.39377
14.86	647.388	Tyr Val Arg Pro Leu	[M+H]+	0.0787402	TRUE	F	264801	1.6883	2.31404	1.21041	0.0460394	Up	-5.64971	-2.12458	-2.0881	-4.74515	-5.34977	-5.26765	-5.59251	-5.05526	-5.18729	-2.68288	-5.40163	-5.79091	-4.72641	-5.21076	-5.1585	-5.04396	-1.46898	-5.17555	-6.14567	-4.98611	-4.87602	-5.02479	-1.81529	-5.14702	-4.75859	-5.09292	-5.06104	-5.38797	-4.88283	-5.53178	-5.23259	-5.39281	-5.38327	-4.95886	-5.81825	-5.59363	-5.39377
14.92	404.191	Trp Ala Gln	[M+H]+	0.0944882	TRUE	F	18379	1.0609	1.56411	0.645343	0.0262078	Up	-3.43572	-5.56592	-4.82353	-4.74515	-5.34977	-5.26765	-3.4981	-5.05526	-5.18729	-5.46646	-3.17411	-5.79092	-4.72641	-5.21076	-5.1585	-5.04396	-5.7683	-5.17555	-6.14567	-4.98611	-4.87602	-5.02479	-5.01138	-5.14702	-4.75859	-5.09292	-5.06104	-5.38797	-4.88283	-5.53178	-5.23259	-5.39281	-5.38327	-4.95886	-5.81825	-5.59363	-5.39377
16.95	768.319	Streptoval C	[M+H]+	0.133858	TRUE	F	85109	2.9179	4.20229	2.07118	0.00295474	Up	-3.29606	-5.56592	-2.6813	-1.81022	-5.34977	-3.32043	-1.8985	-5.05526	-1.04256	-5.46646	-3.15237	-5.79092	-2.91624	-5.21076	-5.1585	-5.04396	-5.7683	-5.17555	-6.14567	-4.98611	-4.87602	-5.02479	-5.01138	-5.14702	-4.75859	-5.09292	-5.06104	-5.38797	-4.88283	-5.53178	-5.23259	-5.39281	-5.38327	-4.95886	-5.81825	-5.59363	-5.39377
13.08	426.283	Prostaglandin D2 serinol amide	[M+H]+	0.0551181	TRUE	F	45398	1.781	2.93736	1.55452	0.0269746	Up	-5.64971	-5.56592	-4.82353	-4.74515	-5.34977	-3.17853	-1.10393	-5.05526	-2.63563	-5.46646	-2.27941	-5.79092	-4.72641	-5.21076	-5.1585	-5.04396	-5.7683	-5.17555	-6.14567	-4.98611	-4.87602	-5.02479	-5.01138	-5.14702	-4.75859	-5.09292	-5.06104	-5.38797	-4.88283	-5.53178	-5.23259	-5.39281	-5.38327	-4.95886	-5.81825	-5.59363	-5.39377
20.36	480.307	PE(18:1(9Z)/0:0)	[M+H]+	0.0472441	TRUE	F	40778	1.9698	3.17803	1.66813	0.0244526	Up	-5.64971	-5.56592	-2.6645	-1.3312	-2.17987	-2.24029	-5.59251	-3.07501	-5.18729	-5.46646	-5.40163	-5.79092	-4.72641	-5.21076	-5.1585	-5.04396	-5.7683	-5.17555	-6.14567	-4.98611	-4.87602	-5.02479	-5.01138	-5.14702	-4.75859	-5.09292	-5.06104	-5.38797	-4.88283	-5.53178	-5.23259	-5.39281	-5.38327	-4.95886	-5.81825	-5.59363	-5.39377
21.11	446.164	Neolinustatin	[M+Na]+	0.102362	FALSE	F	66915	1.0827	1.6229	0.698576	0.0324742	Up	-5.64971	-5.56592	-4.82353	-4.74515	-5.34977	-5.26765	-3.2495	-5.05526	-5.18729	-2.91738	-3.58514	-5.79092	-4.72641	-5.21076	-5.1585	-5.04396	-5.7683	-5.17555	-6.14567	-4.98611	-4.87602	-5.02479	-5.01138	-5.14702	-4.75859	-5.09292	-5.06104	-5.38797	-4.88283	-5.53178	-5.23259	-5.39281	-5.38327	-4.95886	-5.81825	-5.59363	-5.39377
16.35	423.16	Nap-Val-OH	[M+H]+	0.0708662	TRUE	F	65137	1.0859	1.61528	0.691782	0.0304814	Up	-3.57618	-5.56592	-4.82353	-4.74515	-5.34977	-5.26765	-5.59251	-5.05526	-5.18729	-3.06776	-3.13926	-5.79092	-4.72641	-5.21076	-5.1585	-5.04396	-5.7683	-5.17555	-6.14567	-4.98611	-4.87602	-5.02479	-5.01138	-5.14702	-4.75859	-5.09292	-5.06104	-5.38797	-4.88283	-5.53178	-5.23259	-5.39281	-5.38327	-4.95886	-5.81825	-5.59363	-5.39377
20.28	434.126	N-(3-pyridyl)-Indomethacin amide	[M+H]+	0.023622	FALSE	F	63050	1.0188	1.55488	0.636804	0.0337376	Up	-5.64971	-5.56592	-4.82353	-4.74515	-3.01754	-5.26765	-3.82307	-5.05526	-5.18729	-3.36618	-5.40163	-5.79092	-4.72641	-5.21076	-5.1585	-5.04396	-5.7683	-5.17555	-6.14567	-4.98611	-4.87602	-5.02479	-5.01138	-5.14702	-4.75859	-5.09292	-5.06104	-5.38797	-4.88283	-5.53178	-5.23259	-5.39281	-5.38327	-4.95886	-5.81825	-5.59363	-5.39377
15.24	430.258	Mebeverine	[M+H]+	0.0472441	FALSE	F	1078	1.7671	2.61896	1.38899	0.0212861	Up	-5.64971	-5.56592	-2.44109	-4.74515	-5.34977	-5.26765	-5.59251	-2.27907	-5.18729	-5.46646	-5.40163	-2.48658	-4.72641	-5.21076	-5.1585	-5.04396	-2.09016	-5.17555	-6.14567	-4.98611	-4.87602	-5.02479	-5.01138	-5.14702	-4.75859	-5.09292	-5.06104	-5.38797	-4.88283	-5.53178	-5.23259	-5.39281	-5.38327	-4.95886	-5.81825	-5.59363	-5.39377
16.26	369.132	Lys-Asn-OH	[M+NH4]2+	0.0629921	TRUE	F	65309	1.5152	2.37147	1.24578	0.0338334	Up	-5.64971	-5.56592	-4.82353	-3.08201	-5.34977	-3.07606	-1.58323	-5.05526	-5.18729	-5.46646	-5.40163	-5.79092	-4.72641	-2.93282	-5.1585	-5.04396	-5.7683	-5.17555	-6.14567	-4.98611	-4.87602	-5.02479	-5.01138	-5.14702	-4.75859	-5.09292	-5.06104	-5.38797	-4.88283	-5.53178	-5.23259	-5.39281	-5.38327	-4.95886	-5.81825	-5.59363	-5.39377
13.08	466.276	Lys Tyr Arg	[M+Na]+	0.0393701	TRUE	F	18154	1.6996	2.74842	1.4586	0.0277963	Up	-5.64971	-5.56592	-4.82353	-4.74515	-5.34977	-3.19939	-1.26346	-5.05526	-3.23555	-5.46646	-2.14514	-5.79092	-4.72641	-5.21076	-5.1585	-5.04396	-5.7683	-5.17555	-6.14567	-4.98611	-4.87602	-5.02479	-5.01138	-5.14702	-4.75859	-5.09292	-5.06104	-5.38797	-4.88283	-5.53178	-5.23259	-5.39281	-5.38327	-4.95886	-5.81825	-5.59363	-5.39377
16.34	638.26	Glu Val Phe Asp Glu	[M+H]+	0.125984	TRUE	F	264295	3.9707	11.9001	3.5729	0.00647134	Up	-5.64971	-5.56592	-1.88998	-0.822805	-5.34977	-0.478841	-2.08295	-5.05526	-1.46061	-5.46646	-5.40163	-5.79091	1.06585	-0.250878	-5.1585	-5.04396	-5.7683	-5.17555	-6.14567	-4.98611	-4.87602	-5.02479	-5.01138	-5.14702	-4.75859	-5.09292	-5.06104	-5.38797	-4.88283	-5.53178	-5.23259	-5.39281	-5.38327	-4.95886	-5.81825	-5.59363	-5.39377
15.63	552.225	Glu Pro Gly Tyr Ser	[M+H]+	0.102362	TRUE	F	264357	1.6491	2.34313	1.22844	0.0239159	Up	-5.64971	-5.56592	-4.82353	-4.74515	-5.34977	-5.26765	-5.59251	-5.05526	-3.07031	-5.46646	-5.40163	-5.79092	-2.45451	-5.21076	-3.13642	-3.05495	-5.7683	-2.37102	-6.14567	-4.98611	-4.87602	-5.02479	-5.01138	-5.14702	-4.75859	-5.09292	-5.06104	-5.38797	-4.88283	-5.53178	-5.23259	-5.39281	-5.38327	-4.95886	-5.81825	-5.59363	-5.39377
17.42	720.264	Gal&amp;alpha;(1-3)[Fuc&amp;alpha;(1-2)]Gal&amp;beta;(1-4)Glc&amp;beta;-Sp	[M+H]+	0.133858	TRUE	F	3658	2.4111	3.21956	1.68686	0.00498024	Up	-5.64971	-3.3376	-4.82353	-4.74515	-5.34977	-2.20051	-2.59222	-5.05526	-1.73629	-2.69064	-5.40163	-5.79092	-4.72641	-2.48039	-5.1585	-5.04396	-5.7683	-5.17555	-6.14567	-4.98611	-4.87602	-5.02479	-5.01138	-5.14702	-4.75859	-5.09292	-5.06104	-5.38797	-4.88283	-5.53178	-5.23259	-5.39281	-5.38327	-4.95886	-5.81825	-5.59363	-5.39377
8.99	310.107	Cys Thr Ser	[M+H]+	0.0314961	TRUE	F	18014	1.5111	2.38081	1.25145	0.0334451	Up	-1.99049	-5.56592	-4.82353	-4.74515	-5.34977	-2.44706	-5.59251	-5.05526	-5.18729	-5.46646	-5.40163	-2.1617	-4.72641	-5.21076	-5.1585	-5.04396	-5.7683	-5.17555	-6.14567	-4.98611	-4.87602	-5.02479	-5.01138	-5.14702	-4.75859	-5.09292	-5.06104	-5.38797	-4.88283	-5.53178	-5.23259	-5.39281	-5.38327	-4.95886	-5.81825	-5.59363	-5.39377
15.76	343.264	Cannabidiol dimethyl ether	[M+H]+	0.023622	FALSE	F	44843	1.305	1.99296	0.994911	0.0346231	Up	-2.33819	-5.56592	-4.82353	-4.74515	-5.34977	-5.26765	-5.59251	-5.05526	-5.18729	-5.46646	-5.40163	-5.79092	-4.72641	-5.21076	-2.36676	-5.04396	-3.39833	-5.17555	-6.14567	-4.98611	-4.87602	-5.02479	-5.01138	-5.14702	-4.75859	-5.09292	-5.06104	-5.38797	-4.88283	-5.53178	-5.23259	-5.39281	-5.38327	-4.95886	-5.81825	-5.59363	-5.39377
0.84	328.108	Bisindolylmaleimide IV	[M+H]+	0.700787	TRUE	F	45524	3.1461	2.07777	1.05503	0.00485521	Up	-1.81247	-1.60898	-4.82353	-0.181678	-1.0729	-1.69498	-5.59251	-1.96124	-2.62529	-2.08083	-3.33233	-1.78853	-4.72641	-3.11702	-2.48124	-2.63821	-5.7683	-1.96133	-6.14567	-2.83113	-4.87602	-5.02479	-5.01138	-5.14702	-4.75859	-5.09292	-5.06104	-5.38797	-4.88283	-5.53178	-5.23259	-3.74312	-5.38327	-4.95886	-5.81825	-3.33798	-5.39377
13.81	388.113	Asn-Phe-OH	[M+H]+	0.141732	TRUE	F	65020	2.3621	3.5975	1.847	0.0099391	Up	-2.4033	-3.82287	-4.82353	-1.16291	-5.34977	-5.26765	-5.59251	-5.05526	-2.12812	-5.46646	-2.73007	-5.79092	-2.16477	-5.21076	-5.1585	-5.04396	-5.7683	-5.17555	-6.14567	-4.98611	-4.87602	-5.02479	-5.01138	-5.14702	-4.75859	-5.09292	-5.06104	-5.38797	-4.88283	-5.53178	-5.23259	-5.39281	-5.38327	-4.95886	-5.81825	-5.59363	-5.39377
23.84	393.227	Ala Phe Arg	[M+H]+	0.385827	TRUE	F	19527	3.4374	3.20789	1.68162	0.00100642	Up	-2.05799	-2.8221	-4.82353	-4.74515	-1.94368	-2.46415	-1.66352	-5.05526	-2.54051	-1.57709	-1.67975	-5.79091	-4.72641	-2.58418	-3.19156	-5.04396	-5.7683	-5.17555	-6.14567	-4.98611	-4.87602	-5.02479	-5.01138	-5.14702	-2.81478	-5.09292	-5.06104	-2.58914	-4.88283	-5.53178	-5.23259	-5.39281	-5.38327	-4.95886	-5.81825	-5.59363	-5.39377
13.29	519.197	3,5-Dihydroxy-2-(4-hydroxyphenyl)-6-(3-methyl-2-buten-1-yl)-4-oxo-3,4-dihydro-2H-chromen-7-yl hexopyranoside	[M+H]+	0.102362	TRUE	F	985210	1.4619	2.12181	1.0853	0.0440024	Up	-2.56396	-5.56592	-4.82353	-2.49971	-5.34977	-5.26765	-5.59251	-5.05526	-5.18729	-5.46646	-5.40163	-5.79092	-2.17411	-5.21076	-5.1585	-5.04396	-2.95972	-5.17555	-6.14567	-4.98611	-4.87602	-5.02479	-5.01138	-5.14702	-2.9738	-5.09292	-5.06104	-5.38797	-4.88283	-5.53178	-5.23259	-5.39281	-5.38327	-4.95886	-5.81825	-5.59363	-5.39377
16.82	343.264	Docosahexaenoic Acid methyl ester	[M+H]+	0.188976	TRUE	P	44958	3.4596	4.91226	2.29639	0.00438163	Up	0.0074062	-5.56592	-1.62194	-2.53617	-2.17138	-0.787338	-2.24815	-5.05526	-2.1182	-1.8888	-5.40163	-1.89238	-4.72641	-5.21076	-5.1585	-5.04396	-5.7683	-5.17555	-6.14567	-3.00192	-2.81325	-5.02479	-5.01138	-5.14702	-4.75858	-5.09292	-5.06104	-5.38797	-4.88283	-3.23274	-5.23259	-5.39281	-5.38327	-4.95886	-5.81825	-5.59363	-5.39377
0.95	258.115	Tolmetin	[M+H]+	0.15748	FALSE	F	2871	1.2653	0.433007	-1.20754	0.039674	Down	-5.64971	-5.56592	-4.82353	-4.74515	-5.34977	-5.26765	-5.59251	-5.05526	-5.18729	-5.46646	-5.40163	-5.79092	-4.72641	-5.21076	-5.1585	-5.04396	-3.61962	-5.17555	-3.68178	-4.98611	-4.87602	-5.02479	-2.42191	-5.14702	-2.53202	-5.09292	-5.06104	-5.38797	-2.45366	-2.54405	-5.23259	-5.39281	-1.9862	-1.75347	-5.81825	-5.59363	-5.39377
0.86	308.143	Thr Thr Ser	[M+NH4]+	0.283465	TRUE	F	21232	2.1541	0.321498	-1.63712	0.00331182	Down	-5.64971	-3.33505	-4.82353	-4.74515	-5.34977	-5.26765	-5.59251	-5.05526	-5.18729	-5.46646	-5.40163	-5.79092	-4.72641	-5.21076	-5.1585	-5.04396	-4.07271	-5.17555	-6.14567	-1.28289	-4.87602	-5.02479	-5.01138	-5.14702	-4.75859	-2.3647	-5.06104	-2.51742	-4.88283	-1.79935	-5.23259	-1.86574	-5.38327	-4.95886	-2.40054	-2.52352	-5.39377
9.88	193.05	Scopoletin	[M+H]+	0.259842	TRUE	F	6956	3.202	0.279404	-1.83958	7.41269e-07	Down	-5.64971	-5.56592	-4.82353	-4.74515	-5.34977	-5.26765	-5.59251	-5.05526	-5.18729	-5.46646	-5.40163	-5.79092	-4.72641	-5.21076	-5.1585	-5.04396	-5.7683	-5.17555	-3.73238	-2.72464	-4.87602	-2.78367	-2.75427	-2.65054	-2.48918	-2.71843	-2.43298	-5.38797	-4.88283	-3.25108	-2.53309	-3.09478	-5.38327	-4.95886	-3.70609	-3.31997	-2.87488
1.09	227.103	Porphobilinogen	[M+H]+	0.629921	FALSE	F	76	1.9704	0.524359	-0.931374	0.018999	Down	-5.64971	-3.28035	-4.82353	-2.24043	-5.34977	-3.24178	-5.59251	-5.05526	-3.11465	-5.46646	-3.18681	-5.79092	-4.72641	-5.21076	-5.1585	-5.04396	-5.7683	-5.17555	-6.14567	-2.98476	-4.87602	-3.05729	-2.952	-5.14702	-2.54585	-1.65487	-2.47051	-2.55125	-3.07777	-5.53178	-2.97217	-3.41166	-3.14947	-2.72609	-5.81825	-2.37944	-2.65923
4.01	294.137	Paclobutrazol	[M+H]+	0.133858	TRUE	F	72285	1.4262	0.265048	-1.91568	0.0386187	Down	-5.64971	-5.56592	-4.82353	-4.74515	-5.34977	-5.26765	-5.59251	-5.05526	-5.18729	-5.46646	-5.40163	-5.79091	-4.72641	-5.21076	-5.1585	-5.04396	-5.7683	-5.17555	-6.14567	-4.98611	-4.87602	-5.02479	-5.01138	-5.14702	-0.959801	-5.09292	-5.06104	-5.38797	-0.422971	-5.53178	-5.23259	-5.39281	-5.38327	-4.95886	-5.81825	-5.59363	-5.39377
20.03	326.268	N-pentadecanoyl-L-Homoserine lactone	[M+H]+	0.173228	TRUE	F	64795	1.7739	0.412707	-1.27681	0.0169918	Down	-5.64971	-5.56592	-2.14343	-4.74515	-5.34977	-5.26765	-5.59251	-5.05526	-5.18729	-5.46646	-5.40163	-5.79092	-4.72641	-5.21076	-5.1585	-5.04396	-5.7683	-5.17555	-0.715949	-4.98611	-4.87602	-2.36893	-5.01138	-5.14702	-4.75859	-1.15329	-3.14763	-5.38797	-4.88283	-5.53178	-5.23259	-2.55192	-5.38327	-2.77054	-5.81825	-2.50088	-2.89701
0.69	131.036	Mesaconic acid	[M+H]+	0.440945	FALSE	F	4130	2.1185	0.346051	-1.53095	0.00145746	Down	-5.64971	-5.56592	-4.82353	-4.74515	-5.34977	-5.26765	-5.59251	-3.62456	-5.18729	-5.46646	-5.40163	-5.79092	-4.72641	-5.21076	-5.1585	-5.04396	-5.7683	-5.17555	-6.14567	-2.16961	-4.87602	-5.02479	-2.96245	-5.14702	-3.18264	-5.09292	-5.06104	-2.77833	-1.82822	-2.94618	-2.42657	-3.79176	-2.64191	-4.95886	-5.81825	-5.59363	-5.39377
1.04	296.108	Mebendazole	[M+Na]+	0.275591	FALSE	F	1074	2.6009	0.293121	-1.77043	0.00036583	Down	-5.64971	-5.56592	-4.82353	-4.74515	-5.34977	-5.26765	-5.59251	-5.05526	-5.18729	-5.46646	-5.40163	-5.79092	-4.72641	-3.28165	-5.1585	-5.04396	-5.7683	-5.17555	-3.76483	-4.98611	-4.87602	-2.65632	-2.58882	-5.14702	-1.55078	-1.17986	-5.06104	-5.38797	-2.81423	-2.39367	-5.23259	-5.39281	-3.45885	-2.04881	-2.86507	-5.59363	-2.9077
25.82	592.274	Leu Thr Thr Glu Glu	[M+H]+	0.299213	FALSE	F	264147	2.517	0.466468	-1.10015	0.0272392	Down	-2.1647	-5.56592	-4.82353	-4.74515	-5.34977	-5.26765	-5.59251	-5.05526	-0.778799	-5.46646	-5.40163	-5.79091	-1.67249	-5.21076	-5.1585	-5.04396	-5.7683	-5.17555	-6.14567	-4.98611	-0.506277	-5.02479	-5.01138	-5.14702	-4.75859	-0.840893	-3.15576	-0.528912	-0.993899	-2.6282	-1.22795	-3.57772	-2.88158	-1.71208	-5.81825	-1.58115	-5.39377
1.09	261.144	Leu Glu	[M+H]+	0.385827	TRUE	F	23841	1.6923	0.54289	-0.881267	0.0247971	Down	-5.64971	-3.85592	-4.82353	-2.91107	-5.34977	-5.26765	-5.59251	-5.05526	-5.18729	-5.46646	-3.06615	-3.13939	-4.72641	-5.21076	-3.22816	-5.04396	-5.7683	-5.17555	-6.14567	-4.98611	-4.87602	-2.32836	-5.01138	-3.2577	-4.75859	-2.07001	-5.06104	-5.38797	-4.88283	-3.29937	-3.29853	-5.39281	-5.38327	-2.16724	-3.64256	-2.43459	-2.28925
0.82	90.056	L-Alanine	[M+H]+	0.267717	TRUE	F	11	2.1156	0.394212	-1.34296	0.000103671	Down	-5.64971	-5.56592	-4.82353	-4.74515	-5.34977	-5.26765	-5.59251	-5.05526	-5.18729	-5.46646	-5.40163	-5.79092	-4.72641	-5.21076	-5.1585	-5.04396	-5.7683	-5.17555	-6.14567	-4.98611	-3.23424	-5.02479	-5.01138	-2.33462	-4.75859	-3.41783	-3.15075	-3.58889	-4.88283	-5.53178	-5.23259	-3.49048	-5.38327	-2.82436	-3.93237	-3.54852	-5.39377
0.96	141.066	Gaboxadol	[M+H]+	0.795276	TRUE	F	44367	2.9225	0.390041	-1.3583	0.00755913	Down	-3.48305	-1.94244	-2.2616	-4.74515	-5.34977	-2.13982	-1.44365	-5.05526	-5.18729	-5.46646	-1.12026	-3.49258	-4.72641	-2.82227	-5.1585	-2.41311	-2.0915	-3.55036	0.527844	-4.98611	-2.16675	-0.729946	-1.37464	-2.21291	-4.75858	-2.2293	-1.58954	-2.43901	-1.95467	-2.75391	-5.23259	-1.14345	-1.68114	-1.13532	-1.20972	-2.58883	-0.00490908
0.95	230.103	Ergothioneine	[M+H]+	0.259842	TRUE	F	53	2.5574	0.255225	-1.97016	0.000617343	Down	-3.88282	-5.56592	-4.82353	-4.74515	-5.34977	-5.26765	-5.59251	-5.05526	-5.18729	-5.46646	-5.40163	-5.79091	-4.72641	-5.21076	-5.1585	-5.04396	-5.7683	-5.17555	-6.14567	-4.98611	-4.87602	-5.02479	-5.01138	-5.14702	-4.75859	-5.09292	-5.06104	-5.38797	-1.98508	-2.80157	-5.23259	-2.5865	-2.44745	-1.01947	-3.73907	-5.59363	-5.39377
0.9	201.083	Diphenylmethylphosphine	[M+H]+	0.220472	FALSE	F	518	1.8717	0.387055	-1.36939	0.000991498	Down	-5.64971	-5.56592	-4.82353	-4.74515	-5.34977	-5.26765	-5.59251	-5.05526	-5.18729	-5.46646	-5.40163	-5.79092	-4.72641	-5.21076	-5.1585	-5.04396	-5.7683	-5.17555	-6.14567	-4.98611	-4.87602	-1.85221	-5.01138	-5.14702	-4.75859	-2.6905	-5.06104	-5.38797	-4.88283	-5.53178	-5.23259	-3.02573	-5.38327	-1.85885	-3.29193	-3.16172	-3.14326
1.55	213.978	CHLOROXINE	[M+H]+	0.125984	TRUE	F	44002	1.9254	0.307705	-1.70038	0.00504863	Down	-5.64971	-5.56592	-4.82353	-4.74515	-5.34977	-5.26765	-5.59251	-5.05526	-5.18729	-5.46646	-5.40163	-5.79092	-4.72641	-5.21076	-5.1585	-5.04396	-5.7683	-5.17555	-6.14567	-4.98611	-2.25334	-5.02479	-5.01138	-5.14702	-1.69512	-2.46727	-2.14874	-5.38797	-2.33923	-5.53178	-2.137	-2.71759	-5.38327	-4.95886	-5.81825	-5.59363	-5.39377
0.92	219.099	CAY10574	[M+H]+	0.354331	FALSE	F	45317	2.2517	0.387292	-1.36851	0.000851049	Down	-5.64971	-5.56592	-2.81275	-4.74515	-5.34977	-5.26765	-5.59251	-5.05526	-5.18729	-5.46646	-5.40163	-5.79091	-4.72641	-5.21076	-5.1585	-5.04396	-5.7683	-5.17555	-3.16095	-2.23547	-4.87602	-2.86704	-5.01138	-5.14702	-4.75859	-2.6291	-5.06104	-2.29938	-4.88283	-5.53178	-5.23259	-2.60245	-5.38327	-1.67967	-3.0187	-2.82949	-2.02741
0.83	319.159	Asp Lys Gly	[M+H]+	0.637795	TRUE	F	16942	2.3131	0.516171	-0.95408	0.0383294	Down	-1.47971	-5.56592	-4.82353	-4.74515	-1.96845	-0.964282	-5.59251	-5.05526	-5.18729	-5.46646	-2.8568	-3.93076	-4.72641	-5.21076	-5.1585	-3.14623	-5.7683	-5.17555	-3.53403	-4.98611	-2.42299	-5.02479	-0.800573	-2.28617	-1.59317	-2.07453	-5.06104	-2.49187	-0.679835	-1.03718	-3.40876	-3.05933	-2.69833	-1.71671	-5.81825	-5.59363	-5.39377
0.87	272.171	Arg Pro	[M+H]+	0.220472	TRUE	F	23679	1.4748	0.412751	-1.27666	0.0186264	Down	-5.64971	-5.56592	-4.82353	-4.74515	-5.34977	-5.26765	-5.59251	-5.05526	-5.18729	-5.46646	-5.40163	-3.60481	-4.72641	-5.21076	-5.1585	-5.04396	-5.7683	-5.17555	-6.14567	-4.98611	-4.87602	-5.02479	-5.01138	-5.14702	-2.82061	-2.43192	-5.06104	-1.26125	-2.73465	-5.53178	-2.73751	-2.4293	-5.38327	-4.95886	-5.81825	-2.23822	-5.39377
18.08	195.101	5-[(1E)-1-Buten-1-yl]-4-methoxy-6-methyl-2H-pyran-2-one	[M+H]+	0.133858	TRUE	F	985486	1.1073	0.499453	-1.00158	0.034133	Down	-5.64971	-5.56592	-4.82353	-4.74515	-5.34977	-5.26765	-5.59251	-5.05526	-5.18729	-5.46646	-5.40163	-5.79092	-4.72641	-5.21076	-5.1585	-5.04396	-5.7683	-5.17555	-3.51929	-2.6525	-2.4863	-2.73704	-2.76138	-3.16431	-2.8321	-5.09292	-3.03688	-5.38797	-4.88283	-5.53178	-3.48332	-5.39281	-5.38327	-4.95886	-5.81825	-5.59363	-5.39377
1.08	297.143	1,7-Bis(4-hydroxyphenyl)hept-1-en-3-one; MFCD19441072	[M+H]+	0.15748	TRUE	F	985312	1.1682	0.534182	-0.904596	0.0383857	Down	-5.64971	-5.56592	-4.82353	-4.74515	-3.33033	-5.26765	-5.59251	-5.05526	-5.18729	-5.46646	-5.40163	-5.79092	-4.72641	-5.21076	-5.1585	-5.04396	-5.7683	-5.17555	-6.14567	-4.98611	-4.87602	-5.02479	-5.01138	-5.14702	-4.75859	-5.09292	-5.06104	-5.38797	-4.88283	-5.53178	-5.23259	-5.39281	-5.38327	-2.5575	-3.64978	-3.33184	-2.11987
1.08	219.136	Val Thr	[M+H]+	0.685039	TRUE	P	24005	1.8767	0.539106	-0.89136	0.0323485	Down	-3.42017	-3.19705	-4.82353	-2.81379	-2.20097	-1.95805	-3.09214	-5.05526	-2.62457	-3.56283	-5.40163	-2.67397	-4.72641	-2.93964	-2.76733	-5.04396	-5.7683	-5.17555	-6.14567	-3.10574	-2.31033	-5.02479	-5.01138	-1.09149	-2.34603	-1.1102	-5.06104	-3.30621	-2.1515	-2.53479	-3.04448	-3.20209	-2.44819	-1.33417	-3.7604	-0.629043	-2.02976
1.03	189.122	N-Alpha-acetyllysine	[M+H]+	0.488189	TRUE	P	63102	1.9713	0.492493	-1.02183	0.0372485	Down	-3.27443	-2.95034	-4.82353	-4.74515	-2.35182	-3.04333	-5.59251	-5.05526	-2.27197	-5.46646	-2.71612	-3.06911	-4.72641	-5.21076	-5.1585	-5.04396	-5.7683	-5.17555	-6.14567	-2.26778	-2.38421	-2.16438	-5.01138	-2.34564	-2.24921	-5.09292	-5.06104	-1.80554	-2.25243	-5.53178	-1.74452	-5.39281	-5.38327	-1.7289	-1.79003	-1.64315	-2.56355
0.85	222.098	N-Acetyl-D-glucosamine	[M+H]+	0.84252	TRUE	P	3356	2.0433	0.776666	-0.364633	0.0494479	Down	-3.01758	-2.32219	-4.82353	-4.74515	-5.34977	-2.81443	-5.59251	-0.522004	-1.61066	-2.08492	-2.42987	-5.79091	-4.72641	-2.33274	-2.07478	-5.04396	-5.7683	-2.67605	-2.72781	-2.05743	-1.52869	-1.69249	-2.38857	-2.15255	-2.20676	-5.09292	-3.42147	-5.38797	-2.45106	-2.44045	-3.08896	-1.62981	-3.06288	-2.02749	-2.53642	-1.37933	-2.32908
1.09	150.057	L-Methionine	[M+H]+	0.574803	TRUE	P	26	4.0794	0.257259	-1.95871	2.87245e-06	Down	-5.64971	-5.56592	-4.82353	-3.08308	-5.34977	-5.26765	-3.79921	-5.05526	-2.70231	-5.46646	-5.40163	-5.79091	-4.72641	-5.21076	-5.1585	-3.01563	-5.7683	-5.17555	-0.723022	-2.94654	-4.87602	-2.0533	-2.8331	-1.41888	-2.55054	-2.60556	-1.03104	-5.38797	-2.40833	-2.02702	-2.35721	-2.6488	-3.09728	-1.49143	-3.07077	-1.74159	-2.80487
0.84	527.159	Levan	[M+Na]+	0.283465	TRUE	P	6945	1.7223	0.250634	-1.99634	0.024691	Down	-5.64971	-5.56592	-4.82353	-4.74515	-5.34977	-5.26765	-5.59251	-3.30746	-5.18729	-5.46646	-5.40163	-5.79091	-4.72641	-5.21076	-5.1585	-5.04396	-5.7683	-5.17555	-6.14567	-4.98611	-2.62063	-5.02479	-5.01138	-5.14702	-1.1834	-3.1808	-3.123	-1.25642	-1.5592	-5.53178	-5.23259	-3.35227	0.575263	-4.95886	-5.81825	-5.59363	-5.39377
0.99	173.093	Glycylproline	[M+H]+	0.669291	TRUE	P	4185	2.6408	0.411666	-1.28045	0.00292127	Down	-5.64971	-3.97517	-4.82353	-4.74515	-5.34977	-3.55559	-2.97792	-2.26554	-3.12506	-5.46646	-5.40163	-5.79091	-4.72641	-5.21076	-5.1585	-2.55765	-5.7683	-5.17555	-3.58857	-4.98611	-4.87602	-1.92569	-2.8844	-2.10797	-2.41163	-1.90481	-1.7038	-0.380588	-4.88283	-2.67139	-3.15495	-5.39281	-2.02358	-1.67203	-3.85804	-2.37974	-3.10016
0.87	116.07	D-Proline	[M+H]+	0.984252	TRUE	P	58150	2.696	0.386822	-1.37026	0.00341146	Down	-2.85805	-0.546942	-0.882354	-0.71306	-3.0897	-0.0818415	-0.238137	0.393356	-0.206468	-1.90133	-1.16531	-2.58777	-1.08354	-1.60332	0.35243	0.325711	-3.08786	-3.06509	-0.787183	-0.0836681	-2.12646	0.253278	-1.41021	-0.0349408	-2.03511	2.79599	-0.0570949	1.78265	-0.716361	-0.388128	-1.23748	0.423876	1.04676	1.02286	0.0783585	-0.548042	-1.40258
1.52	182.082	DL-o-Tyrosine	[M+H]+	0.897638	TRUE	P	58353	2.3493	0.539546	-0.890182	0.0398986	Down	-5.64971	-1.6647	-4.82353	-1.13088	-2.3123	0.425991	-0.661112	-0.174915	-0.0640089	-1.72575	-1.88033	-2.34197	-1.56843	-1.75881	-1.71127	-5.04396	-3.47507	-1.7443	-1.27782	0.23692	-1.43351	0.0266414	-5.01138	-0.0271897	-0.0326586	-1.54068	-0.828551	1.5015	-1.84272	-0.353874	-5.23259	0.209624	-1.8534	0.926119	-0.710239	0.323498	-1.13414
14.03	301.071	Diosmetin	[M+H]+	0.141732	TRUE	P	44398	1.712	0.0622437	-4.00593	0.0413378	Down	-5.64971	-5.56592	-4.82353	-4.74515	-5.34977	-5.26765	-5.59251	-5.05526	-5.18729	-5.46646	-5.40163	-5.79092	-4.72641	-5.21076	-5.1585	-5.04396	-5.7683	-5.17555	-6.14567	-4.98611	-4.87602	-5.02479	-5.01138	-1.67691	-2.75887	-3.0964	-1.74554	-2.39157	3.57848	-5.53178	-5.23259	-5.39281	-2.3037	-4.95886	-5.81825	-5.59363	-5.39377
0.69	129.039	Ammelide	[M+H]+	0.88189	TRUE	P	73558	3.3095	0.257343	-1.95823	0.0130517	Down	-1.40427	-5.56592	-1.48169	-1.00956	-1.89389	-3.75734	-3.83045	-0.475808	-3.57203	-5.46646	-2.48804	-2.71815	-1.62045	-5.21076	-5.1585	-3.51393	-2.66854	-5.17555	-3.64362	0.977572	-3.30355	-5.02479	0.0860041	-5.14702	-0.115413	-0.908542	-1.66473	0.297173	1.38453	0.267298	0.731065	-0.674758	0.624499	-2.2142	-4.1322	-3.37096	-2.67066
1.5	123.044	4-Hydroxybenzaldehyde	[M+H]+	0.637795	TRUE	P	62451	1.693	0.585246	-0.772885	0.0343857	Down	-5.64971	-5.56592	-4.82353	-4.74515	-5.34977	-2.66434	-3.59115	-3.26521	-2.95151	-5.46646	-5.40163	-5.79092	-4.72641	-5.21076	-5.1585	-2.6076	-5.7683	-5.17555	-3.96949	-2.41873	-4.87602	-2.68614	-5.01138	-2.78813	-2.83639	-5.09292	-5.06104	-1.60496	-4.88283	-3.01267	-3.49418	-2.8508	-5.38327	-2.16196	-3.69402	-2.51652	-5.39377
16.13	285.079	Wogonin	[M+H]+	0.204724	TRUE	P	49754	1.8946	0.0556765	-4.16679	0.177732	Not_Significant	-5.64971	-5.56592	-4.82353	-4.74515	-5.34977	-5.26765	-5.59251	-5.05526	-5.18729	-5.46646	-5.40163	0.341007	-4.72641	-5.21076	-5.1585	-5.04396	-5.7683	-5.17555	-6.14567	-4.98611	4.82146	-5.02479	-5.01138	-5.14702	-4.75858	-5.09292	-5.06104	-5.38797	4.32074	-5.53178	-5.23259	-5.39281	0.461059	-4.95886	-5.81825	-5.59363	-5.39377
10.62	499.125	TyrMe-Phe4Cl-OH	[M+H]+	0.015748	TRUE	F	64980	1.1753	2.95849	1.56486	0.13449	Not_Significant	-5.64971	-5.56592	-4.82353	-4.74515	-5.34977	-5.26765	-5.59251	-5.05526	-5.18729	-5.46646	-5.40163	-5.79092	-0.675897	-5.21076	-1.76541	-5.04396	-5.7683	-5.17555	-6.14567	-4.98611	-4.87602	-5.02479	-5.01138	-5.14702	-4.75859	-5.09292	-5.06104	-5.38797	-4.88283	-5.53178	-5.23259	-5.39281	-5.38327	-4.95886	-5.81825	-5.59363	-5.39377
14.6	636.385	Tyr Leu Gly Lys Arg	[M+H]+	0.0629921	TRUE	F	264852	1.111	2.05095	1.0363	0.0804889	Not_Significant	-5.64971	-1.8073	-4.82353	-4.74515	-5.34977	-5.26765	-5.59251	-5.05526	-5.18729	-2.29129	-5.40163	-5.79092	-4.72641	-5.21076	-5.1585	-5.04396	-5.7683	-5.17555	-6.14567	-4.98611	-4.87602	-5.02479	-5.01138	-5.14702	-4.75859	-5.09292	-5.06104	-5.38797	-4.88283	-5.53178	-5.23259	-5.39281	-5.38327	-4.95886	-5.81825	-5.59363	-5.39377
8.19	366.203	Tyr Ala Leu	[M+H]+	0.220472	TRUE	F	17388	1.667	2.56305	1.35786	0.139197	Not_Significant	-5.64971	-0.217624	-4.82353	-4.74515	-5.34977	-5.26765	-5.59251	-5.05526	-1.46006	-5.46646	-5.40163	-5.79091	-1.88315	-0.66441	-5.1585	-5.04396	-5.7683	-5.17555	-6.14567	-4.98611	-4.87602	-5.02479	-5.01138	-0.322767	-4.75859	-5.09292	-5.06104	-3.17689	-4.88283	-5.53178	-5.23259	-3.04487	-5.38327	-4.95886	-5.81825	-5.59363	-5.39377
0.9	391.173	Trp Trp	[M+H]+	0.393701	TRUE	F	23891	1.0128	0.604599	-0.72595	0.204104	Not_Significant	-3.79611	-5.56592	-4.82353	-4.74515	-2.7252	-5.26765	-5.59251	-5.05526	-5.18729	-5.46646	-5.40163	-3.44706	-4.72641	-2.62652	-5.1585	-2.91798	-3.89454	-5.17555	-6.14567	-4.98611	-4.87602	-2.4342	-2.68543	-5.14702	-4.75859	-5.09292	-5.06104	-1.34166	-2.46962	-2.55941	-3.30066	-5.39281	-5.38327	-2.16936	-5.81825	-5.59363	-5.39377
10.87	457.182	Trp Asp His	[M+H]+	0.0551181	TRUE	F	18912	1.0121	0.422731	-1.24219	0.0619612	Not_Significant	-5.64971	-5.56592	-4.82353	-4.74515	-5.34977	-5.26765	-5.59251	-5.05526	-5.18729	-5.46646	-5.40163	-5.79092	-4.72641	-5.21076	-5.1585	-5.04396	-5.7683	-5.17555	-6.14567	-4.98611	-4.87602	-5.02479	-5.01138	-5.14702	-4.75859	-1.63809	-5.06104	-5.38797	-4.88283	-5.53178	-5.23259	-0.959956	-5.38327	-4.95886	-5.81825	-5.59363	-5.39377
26.31	339.183	Trimethylolpropane trimethacrylate	[M+H]+	0.251968	TRUE	F	70138	1.3181	1.4936	0.578797	0.100335	Not_Significant	-5.64971	-2.53295	-4.82353	-4.74515	-3.56928	-2.5723	-5.59251	-5.05526	-5.18729	-5.46646	-5.40163	-5.79092	-2.86631	-2.9992	-3.15739	-5.04396	-3.40824	-2.817	-6.14567	-4.98611	-4.87602	-5.02479	-5.01138	-2.66099	-4.75859	-5.09292	-5.06104	-3.62253	-4.88283	-5.53178	-2.75186	-5.39281	-5.38327	-4.95886	-5.81825	-5.59363	-5.39377
14.8	703.332	Thr Tyr Glu Lys Tyr	[M+H]+	0.0472441	TRUE	F	264556	1.0272	2.14647	1.10197	0.219293	Not_Significant	-5.64971	-5.56592	-4.82353	-4.74515	-5.34977	-5.26765	-5.59251	-1.79645	-5.18729	-5.46646	-5.40163	-0.443724	-4.72641	-5.21076	-5.1585	-5.04396	-5.7683	-5.17555	-6.14567	-4.98611	-4.87602	-5.02479	-5.01138	-5.14702	-4.75859	-5.09292	-5.06104	-5.38797	-4.88283	-5.53178	-5.23259	-5.39281	-5.38327	-4.95886	-5.81825	-5.59363	-5.39377
0.76	274.141	Thr Pro Gly	[M+H]+	0.259842	TRUE	F	19135	1.8398	3.25765	1.70383	0.107345	Not_Significant	-0.534645	-5.56592	-4.82353	-4.74515	-5.34977	-5.26765	-5.59251	-5.05526	-5.18729	-5.46646	-5.40163	0.533561	-4.72641	-2.59244	-5.1585	-5.04396	-1.52492	-5.17555	-6.14567	-4.98611	-4.87602	-5.02479	-5.01138	-5.14702	-4.75859	-5.09292	-5.06104	-5.38797	-4.88283	-5.53178	-5.23259	-5.39281	-5.38327	-4.95886	-5.81825	-5.59363	-5.39377
0.86	280.102	Thr Cys Gly	[M+H]+	0.84252	TRUE	F	22539	1.4033	0.764055	-0.388252	0.214594	Not_Significant	-5.64971	-1.76215	-4.82353	-2.20454	-5.34977	-2.20577	-5.59251	-1.29791	-1.16276	-1.63291	-3.24139	-5.79091	-4.72641	-0.927924	-2.18553	-2.26064	-3.15041	-1.09593	-2.78713	-0.580565	-2.31147	-2.64568	-2.03333	-2.82509	-1.60153	-1.63696	-1.62498	-5.38797	-1.19958	-1.38846	-5.23259	-0.472204	-5.38327	-1.26022	-2.00613	-2.35463	-3.1162
10.29	341.103	Sulindac sulfide	[M+H]+	0.165354	TRUE	F	2605	1.1757	1.57636	0.656598	0.0659731	Not_Significant	-3.87428	-5.56592	-4.82353	-4.74515	-5.34977	-5.26765	-3.17553	-5.05526	-5.18729	-3.20436	-2.95729	-5.79092	-4.72641	-5.21076	-5.1585	-2.62221	-5.7683	-5.17555	-6.14567	-4.98611	-4.87602	-5.02479	-5.01138	-5.14702	-4.75859	-5.09292	-5.06104	-5.38797	-4.88283	-5.53178	-2.55441	-3.41154	-5.38327	-4.95886	-5.81825	-5.59363	-5.39377
13.28	382.194	Ser Tyr Leu	[M+H]+	0.102362	TRUE	F	16347	1.3695	2.30864	1.20704	0.0705268	Not_Significant	-1.70024	-5.56592	-4.82353	-4.74515	-5.34977	-5.26765	-5.59251	-5.05526	-5.18729	-5.46646	-5.40163	-5.79092	-1.74605	-5.21076	-5.1585	-5.04396	-2.70392	-5.17555	-6.14567	-4.98611	-4.87602	-5.02479	-5.01138	-5.14702	-2.90894	-5.09292	-5.06104	-5.38797	-4.88283	-5.53178	-5.23259	-5.39281	-5.38327	-4.95886	-5.81825	-5.59363	-5.39377
10.69	423.172	Ser Met Trp	[M+H]+	0.110236	TRUE	F	21163	1.363	0.0777215	-3.68554	0.111328	Not_Significant	-5.64971	-5.56592	-4.82353	-4.74515	-5.34977	-5.26765	-5.59251	-5.05526	-5.18729	-5.46646	-5.40163	-5.79091	-4.72641	-5.21076	-5.1585	-5.04396	-5.7683	-5.17555	-6.14567	-4.98611	-4.87602	-5.02479	-5.01138	-5.14702	-4.75859	-5.09292	-5.06104	-5.38797	-4.88283	-5.53178	2.58957	-5.39281	-5.38327	-4.95886	-5.81825	-5.59363	-5.39377
13.09	492.205	Ser Asp Arg Asp	[M+Na]+	0.149606	TRUE	F	224561	1.1087	0.521397	-0.939545	0.0636542	Not_Significant	-5.64971	-5.56592	-4.82353	-4.74515	-5.34977	-5.26765	-5.59251	-3.0388	-5.18729	-5.46646	-5.40163	-5.79092	-4.72641	-5.21076	-5.1585	-5.04396	-5.7683	-5.17555	-3.39235	-4.98611	-4.87602	-1.81704	-5.01138	-5.14702	-4.75859	-5.09292	-5.06104	-5.38797	-4.88283	-5.53178	-5.23259	-5.39281	-5.38327	-4.95886	-1.80212	-5.59363	-2.87693
1.03	257.114	Pterostilbene	[M+H]+	0.685039	TRUE	F	45423	1.6846	0.535857	-0.900081	0.129408	Not_Significant	-5.64971	-2.28892	-2.5656	-4.74515	-5.34977	-5.26765	-5.59251	-5.05526	-2.70785	-5.46646	-2.08506	-5.79091	-2.06065	-5.21076	-5.1585	-2.6069	-5.7683	-2.39915	-1.50385	-4.98611	-2.84521	-2.50765	-1.05486	-2.1015	-4.75858	-2.96243	-1.45968	-5.38797	-2.75841	-2.07487	-5.23259	-2.03607	-5.38327	-1.27139	-5.81825	-5.59363	-5.39377
0.98	302.118	PP2	[M+H]+	0.0708662	TRUE	F	64804	1.3286	1.83112	0.872727	0.0578611	Not_Significant	-2.26953	-3.47227	-4.82353	-4.74515	-2.23822	-5.26765	-5.59251	-5.05526	-5.18729	-5.46646	-5.40163	-2.74479	-4.72641	-5.21076	-5.1585	-5.04396	-5.7683	-5.17555	-6.14567	-4.98611	-4.87602	-5.02479	-5.01138	-5.14702	-4.75859	-5.09292	-5.06104	-5.38797	-4.88283	-5.53178	-5.23259	-5.39281	-5.38327	-4.95886	-5.81825	-5.59363	-5.39377
12.81	550.332	Phe Lys Gln Lys	[M+H]+	0.0551181	TRUE	F	138947	1.3351	2.27942	1.18866	0.0909694	Not_Significant	-5.64971	-1.48658	-2.21055	-4.74515	-5.34977	-5.26765	-5.59251	-5.05526	-5.18729	-2.07091	-5.40163	-5.79092	-4.72641	-5.21076	-5.1585	-5.04396	-5.7683	-5.17555	-6.14567	-4.98611	-4.87602	-5.02479	-2.48935	-5.14702	-4.75859	-5.09292	-5.06104	-5.38797	-4.88283	-5.53178	-5.23259	-5.39281	-5.38327	-4.95886	-5.81825	-5.59363	-5.39377
14.91	638.388	Phe Leu Leu Val Phe	[M+H]+	0.023622	FALSE	F	264519	1.6738	3.31835	1.73047	0.0539465	Not_Significant	-5.64971	-1.36312	-1.18559	-4.74515	-5.34977	-5.26765	-5.59251	-5.05526	-5.18729	-1.9064	-5.40163	-5.79092	-4.72641	-5.21076	-5.1585	-5.04396	-5.7683	-5.17555	-6.14567	-4.98611	-4.87602	-5.02479	-5.01138	-5.14702	-4.75859	-5.09292	-5.06104	-5.38797	-4.88283	-5.53178	-5.23259	-5.39281	-5.38327	-4.95886	-5.81825	-5.59363	-5.39377
12.75	535.325	Phe Ile Gln Lys	[M+H]+	0.0472441	TRUE	F	138547	1.6843	3.36293	1.74972	0.0539821	Not_Significant	-5.64971	-1.09326	-1.46961	-4.74515	-5.34977	-5.26765	-5.59251	-5.05526	-5.18729	-1.80892	-5.40163	-5.79091	-4.72641	-5.21076	-5.1585	-5.04396	-5.7683	-5.17555	-6.14567	-4.98611	-4.87602	-5.02479	-5.01138	-5.14702	-4.75859	-5.09292	-5.06104	-5.38797	-4.88283	-5.53178	-5.23259	-5.39281	-5.38327	-4.95886	-5.81825	-5.59363	-5.39377
0.87	220.118	Pantothenic Acid	[M+H]+	0.165354	FALSE	F	241	1.0232	0.572297	-0.805164	0.0733059	Not_Significant	-5.64971	-5.56592	-4.82353	-4.74515	-3.04496	-5.26765	-5.59251	-5.05526	-5.18729	-5.46646	-5.40163	-5.79091	-4.72641	-5.21076	-5.1585	-5.04396	-5.7683	-5.17555	-2.24323	-4.98611	-4.87602	-5.02479	-2.7455	-5.14702	-4.75859	-5.09292	-5.06104	-5.38797	-4.88283	-5.53178	-5.23259	-5.39281	-5.38327	-4.95886	-5.81825	-2.91949	-5.39377
1	294.118	Oxaprozin	[M+H]+	0.23622	TRUE	F	43288	1.2673	0.49482	-1.01502	0.409378	Not_Significant	-5.64971	-5.56592	-4.82353	-4.74515	-5.34977	-5.26765	-5.59251	-5.05526	-5.18729	-5.46646	-5.40163	-0.648617	-4.72641	-0.966444	-0.411206	0.346309	-5.7683	-5.17555	-6.14567	-4.98611	-0.298775	-2.15427	-5.01138	-5.14702	-0.216042	-5.09292	1.265	-5.38797	0.791823	-5.53178	-0.924148	-5.39281	-1.58742	-4.95886	-2.87926	-5.59363	-5.39377
11.09	431.131	Ononin	[M+H]+	0.149606	TRUE	F	64295	1.2132	0.374878	-1.41551	0.176297	Not_Significant	-5.64971	-5.56592	-4.82353	-4.74515	-5.34977	-5.26765	-5.59251	-5.05526	-5.18729	-5.46646	-5.40163	-5.79091	-4.72641	-5.21076	-5.1585	-5.04396	-1.30272	-5.17555	-6.14567	-4.98611	-4.87602	-5.02479	-5.01138	-5.14702	0.0172543	-5.09292	-1.30848	-0.13245	-4.88283	-5.53178	-5.23259	-5.39281	-2.04226	-4.95886	-5.81825	-1.6578	-5.39377
1	281.142	N-HISTIDYL-2-AMINONAPHTHALENE (&amp;beta;NA)	[M+H]+	0.15748	FALSE	F	44316	1.3278	2.81526	1.49327	0.342264	Not_Significant	-5.64971	-5.56592	-4.82353	-0.960661	2.19847	-5.26765	-5.59251	-5.05526	-5.18729	-2.83144	-5.40163	-5.79091	-4.72641	-5.21076	-1.02605	-5.04396	-5.7683	-2.05736	-3.00603	-4.98611	-4.87602	-5.02479	-5.01138	-2.18697	-0.555437	-5.09292	-5.06104	-5.38797	-4.88283	-5.53178	-5.23259	-5.39281	-5.38327	-4.95886	-5.81825	-3.23759	-5.39377
0.69	170.066	N-HFG	[M+H]+	0.472441	TRUE	F	64631	1.3407	0.491486	-1.02478	0.0714347	Not_Significant	-5.64971	-5.56592	-4.82353	-3.41284	-5.34977	-5.26765	-5.59251	-2.71445	-5.18729	-5.46646	-5.40163	-5.79091	-3.68972	-5.21076	-5.1585	-5.04396	-4.33453	-5.17555	-6.14567	-2.5109	-4.87602	-5.02479	-3.42702	-5.14702	-3.48044	-5.09292	-5.06104	-3.04813	-1.72589	-2.80464	-2.1009	-3.56544	-2.15824	-4.95886	-5.81825	-5.59363	-5.39377
21.51	378.3	N-arachidonoyl dihydroxypropylamine	[M+H]+	0.015748	TRUE	F	46555	1.182	3.87822	1.9554	0.155486	Not_Significant	-5.64971	-5.56592	-4.82353	-4.74515	-5.34977	-5.26765	-5.59251	-5.05526	-5.18729	-5.46646	-5.40163	-5.79091	0.210476	-5.21076	-5.1585	-2.48334	-5.7683	-5.17555	-6.14567	-4.98611	-4.87602	-5.02479	-5.01138	-5.14702	-4.75859	-5.09292	-5.06104	-5.38797	-4.88283	-5.53178	-5.23259	-5.39281	-5.38327	-4.95886	-5.81825	-5.59363	-5.39377
1.07	289.06	N-1-Desalkylflurazepam	[M+H]+	0.0866142	TRUE	F	2913	1.6635	0.0768923	-3.70102	0.071778	Not_Significant	-5.64971	-5.56592	-4.82353	-4.74515	-5.34977	-5.26765	-5.59251	-5.05526	-5.18729	-5.46646	-5.40163	-5.79091	-4.72641	-5.21076	-5.1585	-5.04396	-5.7683	-5.17555	-6.14567	-4.98611	-4.87602	-5.02479	-5.01138	-5.14702	-4.75859	2.07052	-5.06104	-5.38797	-0.619853	-5.53178	-5.23259	2.24838	-0.829719	-4.95886	-5.81825	-5.59363	-5.39377
13.66	416.157	Met Glu His	[M+H]+	0.023622	TRUE	F	16922	1.3541	4.52515	2.17797	0.149054	Not_Significant	-5.64971	-5.56592	-4.82353	-0.115032	-5.34977	-5.26765	-5.59251	-5.05526	-5.18729	-5.46646	-5.40163	-5.79091	-0.493361	-5.21076	-5.1585	-5.04396	-5.7683	-5.17555	-6.14567	-4.98611	-4.87602	-5.02479	-5.01138	-5.14702	-4.75859	-5.09292	-5.06104	-5.38797	-4.88283	-5.53178	-5.23259	-5.39281	-5.38327	-4.95886	-5.81825	-5.59363	-5.39377
12.82	432.311	Malyngamide H	[M+H]+	0.015748	TRUE	F	65446	1.7987	15.3848	3.94344	0.11466	Not_Significant	2.62418	-5.56592	-4.82353	-4.74515	-5.34977	-5.26765	-5.59251	-5.05526	-5.18729	-5.46646	-5.40163	-1.67247	-4.72641	-5.21076	-5.1585	-5.04396	-5.7683	-5.17555	-6.14567	-4.98611	-4.87602	-5.02479	-5.01138	-5.14702	-4.75859	-5.09292	-5.06104	-5.38797	-4.88283	-5.53178	-5.23259	-5.39281	-5.38327	-4.95886	-5.81825	-5.59363	-5.39377
14.71	505.31	Lys Thr Glu Lys	[M+H]+	0.0787402	TRUE	F	173947	1.1242	2.12819	1.08963	0.0828359	Not_Significant	-5.64971	-1.5548	-4.82353	-4.74515	-5.34977	-5.26765	-5.59251	-5.05526	-5.18729	-2.43935	-5.40163	-5.79092	-4.72641	-5.21076	-5.1585	-5.04396	-5.7683	-5.17555	-6.14567	-4.98611	-4.87602	-5.02479	-5.01138	-5.14702	-4.75859	-5.09292	-5.06104	-5.38797	-4.88283	-5.53178	-5.23259	-5.39281	-5.38327	-4.95886	-5.81825	-5.59363	-5.39377
12.99	389.252	Leu Arg Thr	[M+H]+	0.771653	TRUE	F	16383	1.796	0.627563	-0.672168	0.17763	Not_Significant	-1.34367	-0.676454	-4.82353	-0.710174	-1.39271	-5.26765	-5.59251	-1.11624	-5.18729	-1.68621	-1.12616	-1.84076	-0.81822	-1.27913	-5.1585	-5.04396	-1.66715	-1.04616	-6.14567	-0.352131	-0.333504	-0.58628	-0.691139	-5.14702	-0.0865317	-0.531286	-0.0828355	-1.01186	-0.197091	-1.07787	-0.580188	-1.26803	-1.36607	-0.8436	-5.81825	-1.17136	-0.725587
0.91	325.111	Kojibiose	[M+H]+	0.149606	TRUE	F	62465	1.1846	0.388564	-1.36378	0.0511229	Not_Significant	-5.64971	-5.56592	-4.82353	-4.74515	-5.34977	-5.26765	-5.59251	-5.05526	-5.18729	-5.46646	-5.40163	-5.79091	-4.72641	-5.21076	-5.1585	-5.04396	-5.7683	-5.17555	-6.14567	-4.98611	-2.15203	-5.02479	-5.01138	-5.14702	-2.25084	-5.09292	-5.06104	-2.34108	-1.8773	-5.53178	-5.23259	-5.39281	-2.34939	-4.95886	-5.81825	-5.59363	-5.39377
14.78	384.236	JWH182	[M+H]+	0.0787402	FALSE	F	85148	1.5006	1.80871	0.854959	0.145159	Not_Significant	-5.64971	-0.30874	-1.37346	-4.74515	-5.34977	-5.26765	-5.59251	-5.05526	-5.18729	-1.23962	-5.40163	-5.79091	-4.72641	-5.21076	-5.1585	-5.04396	-5.7683	-5.17555	-6.14567	-4.98611	-4.87602	-5.02479	0.319297	-5.14702	-4.75859	-5.09292	-5.06104	-5.38797	-4.88283	-5.53178	-5.23259	-5.39281	-5.38327	-4.95886	-5.81825	-5.59363	-5.39377
12.98	366.17	JWH 250 N-(5-carboxyxypentyl) metabolite	[M+H]+	0.023622	TRUE	F	85087	1.2749	3.42047	1.77419	0.148529	Not_Significant	-5.64971	-5.56592	-4.82353	-4.74515	-5.34977	-5.26765	-5.59251	-5.05526	-5.18729	-5.46646	-0.594937	-5.79091	-4.72641	-5.21076	-5.1585	-5.04396	-5.7683	-0.721587	-6.14567	-4.98611	-4.87602	-5.02479	-3.13072	-5.14702	-4.75859	-5.09292	-5.06104	-5.38797	-4.88283	-5.53178	-5.23259	-5.39281	-5.38327	-4.95886	-5.81825	-5.59363	-5.39377
0.87	282.119	INDOPROFEN	[M+H]+	0.401575	TRUE	F	44065	1.1142	1.25461	0.327242	0.342103	Not_Significant	-0.943174	-1.93819	-4.82353	-1.08825	-5.34977	-5.26765	-5.59251	-1.86279	-5.18729	-2.57213	-2.87203	-5.79091	-4.72641	-2.55677	-1.90379	-5.04396	-5.7683	-2.54368	-6.14567	-4.98611	-4.87602	-5.02479	-5.01138	-5.14702	-4.75859	-5.09292	-5.06104	-2.39835	-1.16096	-2.9389	-5.23259	-1.99659	-2.82561	-4.95886	-2.84903	-2.5947	-5.39377
26.78	536.274	Ile Phe Gln Glu	[M+H]+	0.0708662	FALSE	F	161342	1.0341	1.97133	0.979172	0.343336	Not_Significant	1.39618	-5.56592	-4.82353	-4.74515	-5.34977	-5.26765	-5.59251	-2.33963	-5.18729	-5.46646	-5.40163	-2.82369	-4.72641	-5.21076	-5.1585	-5.04396	-5.7683	-5.17555	-6.14567	-4.98611	-4.87602	-5.02479	-5.01138	-5.14702	-4.75858	-5.09292	-5.06104	-5.38797	-4.88283	-5.53178	-5.23259	-5.39281	-5.38327	-4.95886	-5.81825	-5.59363	-5.39377
1.11	245.186	Ile Ile	[M+H]+	0.0866142	TRUE	F	23681	1.5878	4.04619	2.01656	0.0919393	Not_Significant	-5.64971	0.210455	-4.82353	-4.74515	-5.34977	-5.26765	-5.59251	-5.05526	-2.23359	-5.46646	-5.40163	-5.79091	-4.72641	-5.21076	-5.1585	-5.04396	-5.7683	-1.89436	-6.14567	-4.98611	-4.87602	-5.02479	-5.01138	-5.14702	-4.75859	-5.09292	-5.06104	-5.38797	-4.88283	-5.53178	-5.23259	-3.02228	-5.38327	-4.95886	-5.81825	-5.59363	-5.39377
11.99	577.372	Ile Gly Lys Ile Phe	[M+H]+	0.0551181	TRUE	F	264215	1.3199	2.24172	1.16461	0.104397	Not_Significant	-5.64971	-1.12025	-2.22284	-4.74515	-5.34977	-5.26765	-5.59251	-5.05526	-5.18729	-2.27203	-5.40163	-5.79092	-4.72641	-5.21076	-5.1585	-5.04396	-5.7683	-5.17555	-6.14567	-4.98611	-4.87602	-5.02479	-1.98875	-5.14702	-4.75859	-5.09292	-5.06104	-5.38797	-4.88283	-5.53178	-5.23259	-5.39281	-5.38327	-4.95886	-5.81825	-5.59363	-5.39377
14.7	547.24	His Tyr Ile Asp	[M+H]+	0.0944882	TRUE	F	159221	1.0856	1.39443	0.479678	0.143748	Not_Significant	-5.64971	-2.35484	-2.25735	-4.74515	-5.34977	-5.26765	-5.59251	-5.05526	-5.18729	-2.27435	-5.40163	-5.79091	-4.72641	-5.21076	-5.1585	-5.04396	-5.7683	-5.17555	-6.14567	-4.98611	-4.87602	-5.02479	-0.910051	-5.14702	-4.75859	-5.09292	-5.06104	-5.38797	-4.88283	-5.53178	-5.23259	-5.39281	-5.38327	-4.95886	-5.81825	-5.59363	-5.39377
11.47	413.17	His Glu Gln	[M+H]+	0.19685	FALSE	F	18029	1.9119	0.0201748	-5.6313	0.0819361	Not_Significant	-5.64971	-5.56592	-4.82353	-4.74515	-5.34977	-5.26765	-5.59251	-5.05526	-5.18729	-5.46646	-5.40163	-5.79092	-4.72641	-5.21076	-5.1585	-5.04396	-5.7683	-5.17555	-6.14567	-4.98611	-4.87602	-5.02479	-5.01138	-5.14702	-3.09381	-5.09292	-5.06104	-5.38797	-4.88283	-5.53178	4.71792	-5.39281	-5.38327	-4.95886	-5.81825	-5.59363	-2.9098
15.98	359.216	Hepoxilin B3	[M+Na]+	0.0708662	TRUE	F	7071	1.2112	2.58161	1.36827	0.235546	Not_Significant	-5.64971	-5.56592	-2.49819	-4.74515	-5.34977	-5.26765	-5.59251	-5.05526	-0.973535	-5.46646	-5.40163	-5.79091	-4.72641	0.113182	-5.1585	-5.04396	-5.7683	-5.17555	-6.14567	-4.98611	-4.87602	-5.02479	-5.01138	-5.14702	-4.75859	-5.09292	-5.06104	-5.38797	-4.88283	-5.53178	-5.23259	-5.39281	-5.38327	-4.95886	-5.81825	-5.59363	-5.39377
6.83	472.06	GW 0742	[M+H]+	0.0393701	TRUE	F	64629	1.8446	0.0340514	-4.87614	0.0897873	Not_Significant	-5.64971	-5.56592	-4.82353	-4.74515	-5.34977	-5.26765	-5.59251	-5.05526	-5.18729	-5.46646	-5.40163	-5.79092	-4.72641	-5.21076	-5.1585	-5.04396	-5.7683	-5.17555	-6.14567	-4.98611	-4.87602	-5.02479	-5.01138	-5.14702	-4.75859	-5.09292	-5.06104	-5.38797	2.54635	-5.53178	-5.23259	3.49635	2.52414	-4.95886	-5.81825	-5.59363	-5.39377
13.62	409.171	Glu Phe Asn	[M+H]+	0.0629921	FALSE	F	16301	1.1023	2.69418	1.42985	0.148537	Not_Significant	-5.64971	-5.56592	-4.82353	-1.27146	-5.34977	-5.26765	-5.59251	-5.05526	-5.18729	-5.46646	-5.40163	-5.79092	-1.33533	-5.21076	-5.1585	-5.04396	-5.7683	-5.17555	-6.14567	-4.98611	-4.87602	-5.02479	-5.01138	-5.14702	-4.75859	-5.09292	-5.06104	-5.38797	-4.88283	-5.53178	-5.23259	-5.39281	-5.38327	-4.95886	-5.81825	-5.59363	-5.39377
1.02	518.245	Gln Glu Leu Glu	[M+H]+	0.456693	TRUE	F	208862	2.4955	4.7955	2.26168	0.110757	Not_Significant	-3.45662	-5.56592	-4.82353	-4.74515	-5.34977	1.8033	-5.59251	-2.95696	1.21844	-1.26082	0.727693	-5.79091	-4.72641	-5.21076	-2.12849	-5.04396	-5.7683	-5.17555	-6.14567	-4.98611	-0.918815	-5.02479	-5.01138	-5.14702	-4.75858	-5.09292	-5.06104	-5.38797	-4.88283	-2.1045	-5.23259	-5.39281	-5.38327	-1.16359	-5.81825	-2.11259	-5.39377
11.65	446.184	Glipizide	[M+H]+	0.19685	TRUE	F	3120	1.3405	0.0565808	-4.14354	0.155154	Not_Significant	-5.64971	-5.56592	-4.82353	-4.74515	-5.34977	-5.26765	-5.59251	-5.05526	-5.18729	-5.46646	-5.40163	-5.79091	-4.72641	-5.21076	-5.1585	-5.04396	-3.49784	-5.17555	-6.14567	-4.98611	-4.87602	-5.02479	-5.01138	-5.14702	-4.75859	-5.09292	-5.06104	-5.38797	-2.51761	-5.53178	-5.23259	-5.39281	-5.38327	-4.95886	3.66381	-5.59363	1.13405
19.77	532.25	Fluprostenol serinol amide	[M+NH4]+	0.015748	TRUE	F	44882	1.2264	2.2838	1.19144	0.0685706	Not_Significant	-1.49198	-5.56592	-4.82353	-4.74515	-5.34977	-5.26765	-5.59251	-5.05526	-5.18729	-5.46646	-5.40163	-2.09893	-4.72641	-5.21076	-5.1585	-5.04396	-5.7683	-5.17555	-6.14567	-4.98611	-4.87602	-5.02479	-5.01138	-5.14702	-4.75859	-5.09292	-5.06104	-5.38797	-4.88283	-5.53178	-5.23259	-5.39281	-5.38327	-4.95886	-5.81825	-5.59363	-5.39377
0.86	262.093	FLUMEQUINE	[M+H]+	0.771653	TRUE	F	44231	1.0561	0.764113	-0.388142	0.348926	Not_Significant	-5.64971	-2.1569	-4.82353	-2.6282	-5.34977	-2.56197	-5.59251	-1.58081	-1.44994	-1.9308	-5.40163	-5.79091	-4.72641	-1.33925	-2.43187	-1.86457	-3.54099	-1.69063	-3.28841	-0.825019	-4.87602	-2.69173	-1.94321	-0.805646	-1.67888	-1.2794	-1.94826	-2.65038	-1.82618	-1.93619	-5.23259	-0.850745	-5.38327	-1.53089	-2.18793	-3.52151	-3.33023
1.67	295.157	F-Amidine	[M+H]+	0.110236	TRUE	F	96435	1.1096	0.382644	-1.38593	0.0524021	Not_Significant	-5.64971	-5.56592	-4.82353	-4.74515	-5.34977	-5.26765	-5.59251	-5.05526	-5.18729	-5.46646	-5.40163	-5.79091	-4.72641	-5.21076	-5.1585	-5.04396	-5.7683	-5.17555	-6.14567	-4.98611	-4.87602	-5.02479	-5.01138	-5.14702	-4.75858	-5.09292	-5.06104	-5.38797	-4.88283	-5.53178	-5.23259	-1.76598	-5.38327	-4.95886	-5.81825	-5.59363	-5.39377
16.15	292.194	eucatropine	[M+H]+	0.362205	TRUE	F	4021	1.3727	1.66564	0.736076	0.0718285	Not_Significant	-3.6841	-5.56592	-4.82353	-4.74515	-5.34977	-5.26765	-5.59251	-2.46891	-2.39251	-5.46646	-3.7462	-5.79091	-4.72641	-3.46153	-5.1585	-2.3496	-5.7683	-5.17555	-6.14567	-4.98611	-4.87602	-5.02479	-5.01138	-5.14702	-4.75859	-5.09292	-5.06104	-5.38797	-4.88283	-5.53178	-5.23259	-5.39281	-5.38327	-4.95886	-5.81825	-5.59363	-5.39377
14.71	555.249	D-Pantethine	[M+H]+	0.0944882	FALSE	F	58175	1.0054	1.25037	0.322354	0.159654	Not_Significant	-5.64971	-2.15454	-2.47705	-4.74515	-5.34977	-5.26765	-5.59251	-5.05526	-5.18729	-2.81078	-5.40163	-5.79091	-4.72641	-5.21076	-5.1585	-5.04396	-5.7683	-5.17555	-6.14567	-4.98611	-4.87602	-5.02479	-0.760883	-5.14702	-4.75859	-5.09292	-5.06104	-5.38797	-4.88283	-5.53178	-5.23259	-5.39281	-5.38327	-4.95886	-5.81825	-5.59363	-5.39377
0.94	345.165	Diphenylphosphine isopropyl ester	[M+H]+	0.401575	TRUE	F	45301	1.1939	1.51604	0.600304	0.412373	Not_Significant	-1.97554	-5.56592	-1.74108	-4.74515	0.689659	-5.26765	-5.59251	-1.97641	-5.18729	-5.46646	-5.40163	-5.79091	-4.72641	-0.233034	-5.1585	-0.751399	-0.875614	-5.17555	-6.14567	-4.98611	-4.87602	-5.02479	-5.01138	-5.14702	-4.75858	-2.96543	-0.7085	-5.38797	-4.88283	-5.53178	-0.101332	-2.25106	-5.38327	-4.95886	-5.81825	-5.59363	-5.39377
14.81	542.246	DELTALINE	[M+H]+	0.0472441	FALSE	F	44191	1.0498	1.57052	0.651245	0.118534	Not_Significant	-5.64971	-2.57077	-2.2317	-4.74515	-5.34977	-5.26765	-5.59251	-5.05526	-5.18729	-2.89827	-5.40163	-5.79092	-4.72641	-5.21076	-5.1585	-5.04396	-5.7683	-5.17555	-6.14567	-4.98611	-4.87602	-5.02479	-1.88098	-5.14702	-4.75859	-5.09292	-5.06104	-5.38797	-4.88283	-5.53178	-5.23259	-5.39281	-5.38327	-4.95886	-5.81825	-5.59363	-5.39377
9.68	363.168	Cys Leu Gln	[M+H]+	0.141732	TRUE	F	16434	1.1227	0.16991	-2.55716	0.142469	Not_Significant	-5.64971	-5.56592	-4.82353	-4.74515	-5.34977	-5.26765	-4.05217	-5.05526	-3.42492	-5.46646	-5.40163	-5.79092	-4.72641	-5.21076	-5.1585	-5.04396	-5.7683	-5.17555	-6.14567	-4.98611	-4.87602	-5.02479	-5.01138	-5.14702	-4.75859	-5.09292	-5.06104	-5.38797	-4.88283	-5.53178	-2.76435	-5.39281	-5.38327	-1.57662	-5.81825	-5.59363	-5.39377
14.43	467.097	Cromolyn	[M+H]+	0.0472441	TRUE	F	1916	1.6665	10.1824	3.34801	0.131295	Not_Significant	-5.64971	1.85763	-0.903961	-4.74515	-5.34977	-5.26765	-5.59251	-5.05526	-5.18729	-5.46646	-5.40163	-5.79091	-4.72641	-5.21076	-5.1585	-5.04396	-5.7683	-5.17555	-6.14567	-4.98611	-4.87602	-5.02479	-5.01138	-5.14702	-4.75859	-5.09292	-5.06104	-5.38797	-4.88283	-5.53178	-5.23259	-5.39281	-5.38327	-4.95886	-5.81825	-5.59363	-5.39377
14.82	767.456	Cauloside C	[M+H]+	0.0551181	TRUE	F	73571	1.8157	4.03835	2.01377	0.0552622	Not_Significant	-5.64971	-0.710687	-1.36956	-4.74515	-5.34977	-5.26765	-5.59251	-5.05526	-5.18729	-1.24876	-5.40163	-5.79091	-4.72641	-5.21076	-5.1585	-5.04396	-5.7683	-5.17555	-6.14567	-4.98611	-4.87602	-5.02479	-5.01138	-5.14702	-4.75859	-5.09292	-5.06104	-5.38797	-4.88283	-5.53178	-5.23259	-5.39281	-5.38327	-4.95886	-5.81825	-5.59363	-5.39377
0.82	225.126	butalbital	[M+Na]+	0.291339	FALSE	F	3941	1.3415	0.436331	-1.19651	0.0613513	Not_Significant	-5.64971	-2.90719	-4.82353	-4.74515	-5.34977	-5.26765	-5.59251	-5.05526	-3.60864	-5.46646	-5.40163	-5.79092	-4.72641	-5.21076	-5.1585	-5.04396	-5.7683	-5.17555	-6.14567	-4.98611	-4.87602	-1.57509	-5.01138	-3.39579	-2.01793	-5.09292	-5.06104	-3.51342	-4.88283	-3.17107	-5.23259	-5.39281	-5.38327	-1.06254	-3.3831	-3.00121	-5.39377
0.69	281.17	Brefeldin A	[M+H]+	0.0787402	TRUE	F	85101	1.2515	1.97686	0.983211	0.0997081	Not_Significant	-2.80833	-5.56592	-4.82353	-4.74515	-5.34977	-3.07502	-5.59251	-5.05526	-5.18729	-5.46646	-5.40163	-0.886627	-4.72641	-5.21076	-5.1585	-5.04396	-5.7683	-5.17555	-6.14567	-4.98611	-4.87602	-5.02479	-5.01138	-5.14702	-4.75859	-5.09292	-5.06104	-5.38797	-4.88283	-5.53178	-5.23259	-5.39281	-5.38327	-4.95886	-5.81825	-5.59363	-5.39377
19.9	417.176	Benzyl 6-O-(6-deoxy-?-L-mannopyranosyl)-?-D-glucopyranoside	[M+H]+	0.015748	TRUE	F	985123	1.2081	2.2827	1.19074	0.0699637	Not_Significant	-1.3161	-5.56592	-4.82353	-4.74515	-5.34977	-5.26765	-5.59251	-5.05526	-5.18729	-5.46646	-5.40163	-2.42009	-4.72641	-5.21076	-5.1585	-5.04396	-5.7683	-5.17555	-6.14567	-4.98611	-4.87602	-5.02479	-5.01138	-5.14702	-4.75859	-5.09292	-5.06104	-5.38797	-4.88283	-5.53178	-5.23259	-5.39281	-5.38327	-4.95886	-5.81825	-5.59363	-5.39377
11.65	358.132	Asp Ser His	[M+H]+	0.00787402	FALSE	F	19495	1.0317	7.18544	2.84508	0.259393	Not_Significant	-5.64971	-5.56592	1.48028	-4.74515	-5.34977	-5.26765	-5.59251	-5.05526	-5.18729	-5.46646	-5.40163	-5.79092	-4.72641	-5.21076	-5.1585	-5.04396	-5.7683	-5.17555	-6.14567	-4.98611	-4.87602	-5.02479	-5.01138	-5.14702	-4.75859	-5.09292	-5.06104	-5.38797	-4.88283	-5.53178	-5.23259	-5.39281	-5.38327	-4.95886	-5.81825	-5.59363	-5.39377
14.77	538.242	Asp Phe Glu Lys	[M+H]+	0.0708662	TRUE	F	121148	1.0117	1.5888	0.667939	0.0938962	Not_Significant	-5.64971	-5.56592	-2.77209	-4.74515	-2.54836	-5.26765	-5.59251	-5.05526	-5.18729	-5.46646	-5.40163	-5.79092	-4.72641	-5.21076	-5.1585	-5.04396	-3.19648	-5.17555	-6.14567	-4.98611	-4.87602	-5.02479	-2.66546	-5.14702	-4.75859	-5.09292	-5.06104	-5.38797	-4.88283	-5.53178	-5.23259	-5.39281	-5.38327	-4.95886	-5.81825	-5.59363	-5.39377
11.6	635.309	Asp Ile Lys Glu Met	[M+H]+	0.173228	TRUE	F	264585	1.5867	0.193026	-2.37313	0.0786372	Not_Significant	-5.64971	-5.56592	-4.82353	-4.74515	-5.34977	-5.26765	-5.59251	-5.05526	-5.18729	-2.20123	-5.40163	-5.79091	-4.72641	-5.21076	-5.1585	-5.04396	-5.7683	-5.17555	-6.14567	-2.26373	-4.87602	-5.02479	-5.01138	-5.14702	-4.75859	-5.09292	-5.06104	-5.38797	-4.88283	-0.70751	-5.23259	-3.12249	-5.38327	1.3305	-5.81825	-5.59363	-0.466282
1.05	361.16	Asn Pro Met	[M+NH4]+	0.448819	TRUE	F	16580	1.5	0.587276	-0.76789	0.0614988	Not_Significant	-5.64971	-3.53331	-4.82353	-4.74515	-2.68765	-2.772	-5.59251	-5.05526	-5.18729	-5.46646	-5.40163	-5.79091	-4.72641	-5.21076	-5.1585	-3.11253	-2.87415	-5.17555	-3.12056	-4.98611	-2.61741	-5.02479	-5.01138	-5.14702	-2.12091	-5.09292	-3.01943	-5.38797	-4.88283	-2.13527	-5.23259	-3.15389	-5.38327	-2.40157	-5.81825	-3.18034	-5.39377
12.74	484.213	Asn His Val Asp	[M+H]+	0.0393701	TRUE	F	194221	1.0645	0.378345	-1.40223	0.0693733	Not_Significant	-5.64971	-5.56592	-4.82353	-4.74515	-5.34977	-5.26765	-5.59251	-5.05526	-5.18729	-5.46646	-5.40163	-5.79091	-4.72641	-5.21076	-5.1585	-5.04396	-5.7683	-5.17555	-6.14567	-4.98611	-4.87602	-5.02479	-5.01138	-5.14702	-4.75859	-5.09292	-5.06104	-5.38797	-4.88283	-5.53178	-1.36054	-5.39281	-5.38327	-4.95886	-2.19765	-0.770601	-5.39377
14.16	440.236	Arg His Gln	[M+H]+	0.393701	TRUE	F	23547	1.7553	0.43258	-1.20896	0.116581	Not_Significant	-5.64971	-5.56592	-4.82353	-1.37759	-5.34977	-1.44381	-5.59251	-5.05526	-5.18729	-5.46646	-5.40163	-5.79091	-4.72641	-5.21076	-5.1585	-5.04396	-5.7683	-2.35884	-6.14567	-0.552213	-4.87602	-0.112217	-5.01138	-5.14702	-4.75859	-5.09292	-5.06104	-5.38797	-4.88283	-5.53178	-1.62141	-0.414527	-5.38327	-4.95886	-1.63098	-1.98079	-1.75189
0.99	263.132	Altamisic acid; 3-[(3aS,8R,8aR)-8-Hydroxy-6,8-dimethyl-3-methylene-2-oxo-3,3a,4,5,8,8a-hexahydro-2H-cyclohepta[b]furan-7-yl]propanoic acid	[M+H]+	0.110236	FALSE	F	985385	1.0139	2.09551	1.0673	0.347893	Not_Significant	-0.338258	-5.56592	-4.82353	-4.74515	-5.34977	-5.26765	-5.59251	-1.5159	-5.18729	-5.46646	-5.40163	-5.79091	-4.72641	-5.21076	-5.1585	-0.606964	-5.7683	-5.17555	-6.14567	-4.98611	-4.87602	-5.02479	-5.01138	-5.14702	-1.95165	-5.09292	-5.06104	-5.38797	-4.88283	-5.53178	-1.87396	-5.39281	-5.38327	-2.58006	-5.81825	-5.59363	-5.39377
11.62	521.319	Ala Phe Lys Arg	[M+H]+	0.015748	TRUE	F	105254	1.1902	2.72212	1.44473	0.0879475	Not_Significant	-0.541507	-5.56592	-4.82353	-4.74515	-5.34977	-5.26765	-5.59251	-5.05526	-5.18729	-5.46646	-5.40163	-3.33691	-4.72641	-5.21076	-5.1585	-5.04396	-5.7683	-5.17555	-6.14567	-4.98611	-4.87602	-5.02479	-5.01138	-5.14702	-4.75859	-5.09292	-5.06104	-5.38797	-4.88283	-5.53178	-5.23259	-5.39281	-5.38327	-4.95886	-5.81825	-5.59363	-5.39377
12.64	506.312	Ala Phe Ile Arg	[M+H]+	0.0551181	FALSE	F	105234	1.3907	2.46404	1.30103	0.0777449	Not_Significant	-5.64971	-1.63665	-1.76403	-4.74515	-5.34977	-5.26765	-5.59251	-5.05526	-5.18729	-2.28	-5.40163	-5.79092	-4.72641	-5.21076	-5.1585	-5.04396	-5.7683	-5.17555	-6.14567	-4.98611	-4.87602	-5.02479	-3.13928	-5.14702	-4.75859	-5.09292	-5.06104	-5.38797	-4.88283	-5.53178	-5.23259	-5.39281	-5.38327	-4.95886	-5.81825	-5.59363	-5.39377
0.87	276.119	Ala Ala Asp	[M+H]+	0.299213	TRUE	F	15667	1.8906	0.224271	-2.15669	0.108797	Not_Significant	-5.64971	-0.760159	-4.82353	-4.74515	-5.34977	-5.26765	-2.21464	-5.05526	-5.18729	-5.46646	-5.40163	-5.79091	-4.72641	-5.21076	-5.1585	-5.04396	-5.7683	-5.17555	-2.62974	-1.47978	-4.87602	-1.33676	0.30877	-0.270623	-4.75858	-5.09292	-0.437942	-5.38797	-4.88283	-5.53178	-5.23259	-0.83149	-5.38327	0.612882	-5.81825	-5.59363	-2.50785
14.32	422.329	AGELASINE	[M+H]+	0.0551181	TRUE	F	43731	1.0265	1.61524	0.691747	0.174621	Not_Significant	-5.64971	-5.56592	-4.82353	-4.74515	-5.34977	-5.26765	-5.59251	-2.84705	-5.18729	-5.46646	-5.40163	-5.79091	-4.72641	-1.89189	-5.1585	-5.04396	-5.7683	-1.93988	-6.14567	-4.98611	-4.87602	-5.02479	-5.01138	-5.14702	-4.75859	-5.09292	-5.06104	-5.38797	-4.88283	-5.53178	-5.23259	-5.39281	-5.38327	-4.95886	-5.81825	-5.59363	-5.39377
0.85	160.097	Acetyl-DL-Valine	[M+H]+	0.590551	TRUE	F	73550	3.4558	0.167189	-2.58045	0.0704845	Not_Significant	-5.64971	1.00053	-4.82353	-2.17162	2.40781	-5.26765	-5.59251	-3.15457	-5.18729	-2.41672	-5.40163	-5.79091	-4.72641	-5.21076	-5.1585	-5.04396	-1.2511	-5.17555	-6.14567	-4.98611	-4.87602	-2.0745	-5.01138	-5.14702	2.59973	-5.09292	1.10391	-0.204855	-4.88283	3.50673	5.43884	-5.39281	-2.46387	2.50218	2.21718	-0.557309	-2.75669
14.85	328.251	9-Nitrooleate	[M+H]+	0.149606	TRUE	F	44827	1.1689	3.18332	1.67053	0.28797	Not_Significant	-2.97463	-5.56592	-4.82353	-4.74515	-5.34977	-5.26765	-5.59251	-5.05526	-5.18729	-5.46646	-5.40163	-5.79091	-0.76007	-5.21076	0.767213	-5.04396	-2.58529	-5.17555	-6.14567	-4.98611	-2.34191	-5.02479	-5.01138	-5.14702	-4.75858	-3.047	-5.06104	-3.30275	-4.88283	-5.53178	-5.23259	-5.39281	-5.38327	-4.95886	-5.81825	-5.59363	-5.39377
21.95	417.228	6&amp;alpha;-METHYLPREDNISOLONE ACETATE	[M+H]+	0.0393701	TRUE	F	43896	1.4651	3.49877	1.80685	0.0798896	Not_Significant	-1.14826	-5.56592	-4.82353	-4.74515	-5.34977	-5.26765	-5.59251	-5.05526	-5.18729	-5.46646	-5.40163	-0.54788	-4.72641	-5.21076	-5.1585	-5.04396	-5.7683	-5.17555	-6.14567	-4.98611	-4.87602	-5.02479	-5.01138	-5.14702	-4.75859	-5.09292	-5.06104	-5.38797	-4.88283	-5.53178	-5.23259	-5.39281	-5.38327	-4.95886	-5.81825	-5.59363	-5.39377
0.73	84.0823	2-Methyl-1-Pyrroline	[M+H]+	0.141732	FALSE	F	103464	1.0665	1.64937	0.721915	0.121788	Not_Significant	-5.64971	-3.64257	-4.82353	-4.74515	-5.34977	-5.26765	-5.59251	-5.05526	-2.01384	-5.46646	-5.40163	-5.79092	-2.91026	-3.53724	-3.22656	-5.04396	-5.7683	-5.17555	-6.14567	-4.98611	-4.87602	-5.02479	-5.01138	-2.50944	-4.75859	-5.09292	-5.06104	-5.38797	-4.88283	-5.53178	-5.23259	-5.39281	-5.38327	-4.95886	-5.81825	-3.28456	-5.39377
8.02	334.257	2,3-dinor-6-keto Prostaglandin F1&amp;alpha;-d9	[M+H]+	0.0866142	TRUE	F	96536	1.2478	4.72914	2.24158	0.141892	Not_Significant	-5.64971	-5.56592	-4.82353	-4.74515	-3.27385	0.675789	-5.59251	-5.05526	-5.18729	-5.46646	-5.40163	-5.79091	-4.72641	-5.21076	-5.1585	-5.04396	-5.7683	-5.17555	-6.14567	-4.98611	-4.87602	-5.02479	-5.01138	-5.14702	-4.75859	-5.09292	-5.06104	-5.38797	-4.88283	-5.53178	-5.23259	-5.39281	-5.38327	-4.95886	-5.81825	-5.59363	-5.39377
20.96	490.172	2-({6-O-[(2E)-3-(4-Hydroxyphenyl)-2-propenoyl]-?-D-glucopyranosyl}oxy)-3-phenylacrylic acid	[M+H]+	0.0472441	TRUE	F	985292	1.0308	1.60084	0.678833	0.062955	Not_Significant	-2.8819	-5.56592	-4.82353	-4.74515	-5.34977	-5.26765	-5.59251	-5.05526	-5.18729	-3.55104	-2.72776	-5.79092	-4.72641	-5.21076	-5.1585	-5.04396	-5.7683	-5.17555	-6.14567	-4.98611	-4.87602	-5.02479	-5.01138	-5.14702	-4.75859	-5.09292	-5.06104	-5.38797	-4.88283	-5.53178	-5.23259	-5.39281	-5.38327	-4.95886	-5.81825	-5.59363	-5.39377
13.79	377.231	13,14-dihydro-15-keto-PGF2&amp;alpha;	[M+H]+	0.110236	TRUE	F	2293	1.4244	2.91068	1.54136	0.195324	Not_Significant	-5.64971	-5.56592	-4.82353	-4.74515	-5.34977	-5.26765	-5.59251	-2.24071	-1.79489	-5.46646	-5.40163	-5.79091	-4.72641	0.882087	-2.72307	-5.04396	-5.7683	-5.17555	-6.14567	-4.98611	-4.87602	-5.02479	-5.01138	-5.14702	-4.75859	-1.67113	-5.06104	-3.01385	-4.88283	-5.53178	-5.23259	-5.39281	-5.38327	-4.95886	-5.81825	-5.59363	-5.39377
19.61	600.351	1,2-Didecanoyl PC	[M+H]+	0.0551181	TRUE	F	45204	1.2022	1.89498	0.922179	0.0867619	Not_Significant	-3.01591	-5.56592	-4.82353	-1.58099	-5.34977	-5.26765	-5.59251	-5.05526	-5.18729	-5.46646	-5.40163	-2.58539	-4.72641	-5.21076	-5.1585	-5.04396	-5.7683	-5.17555	-6.14567	-4.98611	-4.87602	-5.02479	-5.01138	-5.14702	-2.29067	-5.09292	-5.06104	-5.38797	-4.88283	-5.53178	-5.23259	-5.39281	-5.38327	-4.95886	-5.81825	-5.59363	-5.39377
14.78	133.088	(S)-(-)-2-Hydroxyisocaproic acid	[M+H]+	0.125984	TRUE	F	4142	1.5624	1.87192	0.90452	0.143816	Not_Significant	-5.64971	-0.204376	-0.974321	-4.74515	-5.34977	-5.26765	-5.59251	-5.05526	-5.18729	-1.17502	-5.40163	-5.79091	-4.72641	-5.21076	-5.1585	-5.04396	-5.7683	-5.17555	-6.14567	-4.98611	-4.87602	-5.02479	0.462146	-5.14702	-4.75859	-5.09292	-5.06104	-5.38797	-4.88283	-5.53178	-5.23259	-5.39281	-5.38327	-4.95886	-5.81825	-5.59363	-5.39377
14.54	418.257	(3E,9E)-5,6-dihydroxy-14-isobutyl-9,12,13-trimethyl-6,7,8,10a,13,13a,14,15-octahydro-2H-[1]oxacyclododecino[2,3-d]isoindole-2,16(5H)-dione	[M+H]+	0.11811	TRUE	F	985179	1.3476	0.311436	-1.68299	0.118075	Not_Significant	-1.91415	-5.56592	-4.82353	-4.74515	-5.34977	-5.26765	-5.59251	-5.05526	-5.18729	-5.46646	-5.40163	-5.79091	-4.72641	-5.21076	-5.1585	-5.04396	-5.7683	-5.17555	-3.22594	-4.98611	-1.81311	-5.02479	-1.49911	-1.18952	-1.00858	-5.09292	-5.06104	-1.39501	-4.88283	-5.53178	-5.23259	-5.39281	-2.47545	-4.95886	-5.81825	-5.59363	-5.39377
18.75	339.251	(&amp;plusmn;)11,12-DHET	[M+Na]+	0.0393701	TRUE	F	3834	1.113	2.83532	1.50351	0.13806	Not_Significant	-5.64971	-5.56592	-0.549076	-4.74515	-5.34977	-5.26765	-5.59251	-5.05526	-5.18729	-5.46646	-5.40163	-5.79091	-4.72641	-5.21076	-2.48368	-5.04396	-5.7683	-5.17555	-6.14567	-4.98611	-4.87602	-5.02479	-5.01138	-5.14702	-4.75859	-5.09292	-5.06104	-5.38797	-4.88283	-5.53178	-5.23259	-5.39281	-5.38327	-4.95886	-5.81825	-5.59363	-5.39377
22.12	153.125	&amp;alpha;-Pinene oxide	[M+H]+	0.362205	TRUE	F	6974	1.1038	0.651255	-0.618706	0.284077	Not_Significant	-5.64971	-2.19028	-2.00427	-4.74515	-5.34977	-5.26765	-5.59251	-5.05526	-5.18729	-5.46646	-5.40163	-5.79091	-4.72641	-2.26883	-2.33643	-5.04396	-3.31536	-2.32016	-2.58305	-4.98611	-4.87602	-1.926	-5.01138	-1.67793	-4.75859	-1.98407	-5.06104	-5.38797	-4.88283	-5.53178	-5.23259	-5.39281	-5.38327	-1.84847	-5.81825	-1.81124	-1.51943
1.08	375.224	Val Glu Lys	[M+H]+	0.425197	TRUE	P	21206	1.0227	0.591613	-0.757274	0.13971	Not_Significant	-3.45795	-3.93048	-4.82353	-4.74515	-3.00659	-5.26765	-5.59251	-5.05526	-5.18729	-5.46646	-5.40163	-5.79092	-4.72641	-5.21076	-5.1585	-3.35236	-5.7683	-5.17555	-6.14567	-3.23034	-2.75067	-2.6459	-5.01138	-3.50483	-4.75859	-2.87786	-2.45302	-5.38797	-4.88283	-5.53178	-5.23259	-3.56531	-5.38327	-2.14581	-5.81825	-2.10156	-5.39377
0.98	274.191	Val Arg	[M+H]+	0.267717	TRUE	P	23912	1.1385	0.488259	-1.03428	0.0618946	Not_Significant	-5.64971	-5.56592	-4.82353	-4.74515	-5.34977	-3.18028	-5.59251	-5.05526	-5.18729	-5.46646	-5.40163	-5.79092	-4.72641	-5.21076	-5.1585	-5.04396	-5.7683	-5.17555	-6.14567	-4.98611	-3.28587	-5.02479	-5.01138	-5.14702	-2.45219	-5.09292	-5.06104	-5.38797	-4.88283	-3.7026	-5.23259	-3.09488	-5.38327	-2.40103	-5.81825	-1.06906	-3.18974
0.85	132.077	Trans-4-Hydroxy-L-proline	[M+H]+	0.401575	TRUE	P	257	1.0456	0.437864	-1.19144	0.571932	Not_Significant	-0.146952	-5.56592	-1.73185	-1.04422	-5.34977	-5.26765	-5.59251	-5.05526	-5.18729	-5.46646	-5.40163	-0.875699	0.517168	-1.52378	1.2891	-0.644791	-1.57731	-5.17555	-6.14567	-4.98611	2.39407	-5.02479	-5.01138	1.46772	0.774232	1.40654	2.05513	0.330428	0.796111	-5.53178	-2.81363	-1.04008	0.215779	-4.95886	-5.81825	-5.59363	-5.39377
13.46	516.302	Taurocholic acid	[M+H]+	0.259842	TRUE	P	34542	1.3662	3.54027	1.82386	0.221782	Not_Significant	-5.64971	-5.56592	-4.82353	-1.06357	-5.34977	-5.26765	-5.59251	-5.05526	-5.18729	-5.46646	-5.40163	-5.79091	-4.72641	-5.21076	0.857351	-5.04396	-1.52106	-5.17555	-6.14567	-4.98611	-4.87602	-5.02479	-5.01138	-5.14702	-4.75858	-0.985947	-5.06104	-5.38797	-2.05686	-5.53178	-5.23259	-5.39281	-5.38327	-4.95886	-5.81825	-5.59363	-5.39377
8.84	332.207	Ser Leu Leu	[M+H]+	0.346457	TRUE	P	19894	1.666	7.64473	2.93447	0.199544	Not_Significant	-5.64971	-5.56592	-4.82353	-4.74515	-5.34977	-1.45926	-5.59251	-5.05526	-0.263216	2.13136	-5.40163	-5.79091	-4.72641	-5.21076	-2.39099	-5.04396	-5.7683	-5.17555	-6.14567	-4.98611	-4.87602	-5.02479	-5.01138	-5.14702	-4.75859	-5.09292	-2.37654	-5.38797	-4.88283	-5.53178	-5.23259	-5.39281	-2.78149	-4.95886	-5.81825	-2.59934	-5.39377
17.55	391.286	Pregnan-20-one, 17-(acetyloxy)-3-hydroxy-6-methyl-, (3a,5b,6a)-	[M+H]+	0.716535	TRUE	P	1090	2.7881	0.835591	-0.259131	0.306175	Not_Significant	-5.64971	4.05587	-4.82353	-4.74515	1.4388	0.767641	3.99386	3.18368	-5.18729	-5.46646	3.927	1.31793	-4.72641	0.459443	-5.1585	-5.04396	-5.7683	4.48986	-6.14567	3.89747	-0.760162	1.96554	3.24889	-5.14702	-2.52205	0.257968	-5.06104	-5.38797	-4.88283	2.94943	0.2655	2.36386	-5.38327	1.93024	3.04297	4.83579	3.91245
1.52	136.075	PHENACYLAMINE	[M+H]+	0.866142	TRUE	P	44663	1.6779	0.59821	-0.741275	0.111942	Not_Significant	-5.64971	-2.38794	-4.82353	-1.83401	-3.09234	-0.580074	-1.56703	-1.2328	-0.972962	-2.66263	-2.63666	-2.90513	-2.15934	-2.65908	-2.43484	-5.04396	-5.7683	-2.56188	-2.21613	-0.629773	-2.24412	-0.932822	-5.01138	-0.923696	-0.985752	-2.44304	-1.70415	0.479114	-2.63732	-1.28707	-5.23259	-0.841239	-2.72852	-0.145219	-1.77932	-0.604074	-2.15559
16.29	565.281	Phe Gln Asp Arg	[M+H]+	0.165354	TRUE	P	140733	1.0171	3.13309	1.64759	0.303309	Not_Significant	-5.64971	-5.56592	-4.82353	-4.74515	-5.34977	-5.26765	-5.59251	-5.05526	-5.18729	-5.46646	-5.40163	-5.79091	-0.134647	-0.255797	-5.1585	-5.04396	-5.7683	-5.17555	-6.14567	-4.98611	-4.87602	-5.02479	-5.01138	-5.14702	-1.44809	-5.09292	-5.06104	-5.38797	-4.88283	-5.53178	-5.23259	-5.39281	-5.38327	-4.95886	-2.97134	-5.59363	-5.39377
8.46	134.06	Oxindole	[M+H]+	0.141732	TRUE	P	34541	1.4171	0.16877	-2.56687	0.0650609	Not_Significant	-5.64971	-5.56592	-4.82353	-4.74515	-5.34977	-5.26765	-5.59251	-5.05526	-5.18729	-5.46646	-5.40163	-5.79091	-4.72641	-5.21076	-5.1585	-5.04396	-5.7683	-5.17555	-6.14567	-4.98611	-4.87602	-5.02479	-5.01138	-5.14702	-4.75859	-5.09292	-5.06104	-5.38797	-4.88283	-5.53178	-5.23259	-5.39281	-5.38327	-1.92809	-1.04663	-5.59363	-1.73032
12.61	285.075	Oroxylin A	[M+H]+	0.291339	TRUE	P	49521	1.2816	0.537088	-0.896769	0.173648	Not_Significant	-5.64971	-5.56592	-4.82353	-4.74515	-5.34977	-5.26765	-5.59251	-5.05526	-5.18729	-5.46646	-5.40163	-5.79091	-1.66329	-5.21076	-1.6595	-5.04396	-5.7683	-5.17555	-3.27671	-4.98611	-1.5341	-5.02479	-5.01138	-0.876934	-0.818005	-3.41189	-5.06104	-1.26589	-4.88283	-5.53178	-5.23259	-3.50513	-5.38327	-4.95886	-5.81825	-5.59363	-5.39377
20.56	305.25	omega-3 Arachidonic Acid	[M+H]+	0.543307	TRUE	P	62952	2.1455	2.54442	1.34734	0.226447	Not_Significant	-2.4192	-5.56592	-2.54472	-4.74515	-5.34977	-2.81786	-5.59251	1.99453	1.23361	-5.46646	-5.40163	-5.79091	-4.72641	1.76359	-0.711697	0.591803	-5.7683	-5.17555	-0.732963	-4.98611	-4.87602	-5.02479	-5.01138	-5.14702	-4.75858	-0.310492	-5.06104	-2.95851	-4.88283	-2.71856	-5.23259	-2.97367	-5.38327	-4.95886	-3.63762	-5.59363	-5.39377
0.85	320.143	Norfloxacin	[M+H]+	0.866142	TRUE	P	1598	1.8006	0.431868	-1.21134	0.0892953	Not_Significant	-2.31707	-2.46392	-4.82353	-0.916086	-3.29546	-1.85945	-3.16663	-1.16068	-1.25308	-1.13211	-3.11682	-2.93665	-2.28092	-5.21076	-2.96142	-2.22007	-5.7683	-2.05671	-1.49886	-1.56485	-1.25642	-2.03517	-1.04217	0.25572	-1.95851	-5.09292	-2.93155	-5.38797	-1.17188	-1.62609	-5.23259	-1.35883	-2.14434	1.28352	-1.83148	-5.59363	-0.117315
11.09	611.194	Neohesperidin	[M+H]+	0.354331	TRUE	P	3679	2.6096	0.261312	-1.93615	0.113406	Not_Significant	-5.64971	-5.56592	-4.82353	-4.74515	-5.34977	-5.26765	-5.59251	-3.51145	-5.18729	-5.46646	-5.40163	-5.79091	-4.72641	-5.21076	-5.1585	-5.04396	2.42984	-5.17555	-6.14567	-4.98611	-4.87602	-5.02479	-5.01138	-5.14702	3.45046	-5.09292	2.22474	3.50016	-4.88283	-5.53178	-5.23259	-5.39281	1.44929	-2.53255	-5.81825	2.07534	-5.39377
0.89	131.118	N-Acetylputrescine	[M+H]+	0.543307	TRUE	P	3252	1.5766	0.335323	-1.57638	0.151998	Not_Significant	-5.64971	-5.56592	-2.2697	-4.74515	-5.34977	-3.5949	-2.44319	-5.05526	-5.18729	-5.46646	-5.40163	-4.07742	-1.65788	-5.21076	-5.1585	-3.11235	-5.7683	-5.17555	-0.627116	-4.98611	-4.87602	-0.102513	-5.01138	0.745259	-4.75859	-5.09292	-2.44927	-2.8847	-4.88283	-2.18378	-5.23259	-1.0631	-5.38327	-4.95886	-5.81825	-0.451374	-5.39377
0.77	188.175	N8-Acetylspermidine	[M+H]+	0.519685	TRUE	P	24072	1.0104	0.497736	-1.00655	0.174243	Not_Significant	-5.64971	-5.56592	-4.82353	-4.74515	-3.47314	-5.26765	-3.60185	-5.05526	-5.18729	-3.73801	-2.79947	-5.79091	-4.72641	-5.21076	-5.1585	-5.04396	-5.7683	-5.17555	-2.99673	-3.33651	-4.87602	-5.02479	-3.2287	-2.84251	-4.75859	-5.09292	-5.06104	-5.38797	-4.88283	-2.61998	-0.693843	-2.77689	-5.38327	-4.95886	-5.81825	-3.63297	-1.29514
0.96	154.096	N&amp;omega;-Acetylhistamine	[M+H]+	0.661417	TRUE	P	44795	1.0816	1.28778	0.364882	0.391585	Not_Significant	-0.895572	-2.22965	-4.82353	-4.74515	-5.34977	-0.204248	-5.59251	-2.63096	-2.9809	-2.25597	-5.40163	-0.0384521	-4.72641	-5.21076	-3.42029	-5.04396	-0.692665	-2.90066	-2.41935	0.475114	-4.87602	-1.74516	0.577846	-1.63547	-4.75858	-5.09292	-5.06104	-5.38797	-4.88283	-3.60054	-5.23259	-2.79019	-3.5845	-2.15433	-5.81825	-5.59363	-2.48368
0.98	118.086	L-Valine	[M+H]+	0.984252	TRUE	P	35	1.7581	0.68549	-0.544793	0.0759125	Not_Significant	-1.20907	-1.39887	-0.206906	-0.55483	-0.799904	-0.158144	-0.449207	-0.359477	-0.46558	-5.46646	-2.27147	-0.8798	1.48945	-0.161235	-1.25097	1.77336	0.242967	-1.82608	0.939449	-0.165782	0.589372	0.356304	-1.06982	1.26146	0.983307	-5.09292	1.67823	0.761165	0.22132	-0.466899	2.23429	0.485143	-0.713688	0.226863	-0.27163	0.296005	-0.26475
12.75	287.053	Luteolin	[M+H]+	0.220472	TRUE	P	3409	1.32	0.159098	-2.65202	0.0807143	Not_Significant	-5.64971	-5.56592	-4.82353	-4.74515	-5.34977	-5.26765	-5.59251	-5.05526	-5.18729	-5.46646	-5.40163	-5.79091	-4.72641	-5.21076	-5.1585	-5.04396	-5.7683	-5.17555	-6.14567	-4.98611	-4.87602	-5.02479	-5.01138	-2.85432	-4.75859	-2.16378	-1.20545	-5.38797	1.6191	-5.53178	-5.23259	-5.39281	-0.230821	-4.95886	-5.81825	-5.59363	-5.39377
1.13	132.102	L-Isoleucine	[M+H]+	0.700787	TRUE	P	23	1.5181	0.495504	-1.01303	0.389842	Not_Significant	-1.05165	0.152811	-4.82353	-4.74515	-2.3687	0.932944	0.2721	0.0730509	-5.18729	-5.46646	-5.40163	-2.02295	0.16021	-0.847596	-5.1585	-5.04396	-2.12127	0.0866756	-6.14567	0.996852	-0.569646	1.68616	-5.01138	-5.14702	0.65814	-0.753415	-5.06104	1.39559	-4.88283	-5.53178	-5.23259	0.748763	-1.32875	1.63486	0.875894	1.3287	-5.39377
0.82	357.251	Leu Pro Lys	[M+H]+	0.102362	TRUE	P	20527	1.4044	0.0815251	-3.61661	0.167758	Not_Significant	-5.64971	-5.56592	-4.82353	-4.74515	-5.34977	-5.26765	-5.59251	-5.05526	-5.18729	-5.46646	-5.40163	-5.79091	-4.72641	-5.21076	-5.1585	-5.04396	-2.24476	-5.17555	-6.14567	-4.98611	-4.87602	-5.02479	-5.01138	2.92081	-2.19302	-0.646335	-5.06104	-1.1235	2.37046	-5.53178	-5.23259	-5.39281	-1.62808	-4.95886	-5.81825	-5.59363	-5.39377
6.91	360.203	Leu Glu Val	[M+H]+	0.440945	TRUE	P	19748	1.9227	1.84444	0.883184	0.111968	Not_Significant	-5.64971	-5.56592	-4.82353	-2.10423	-5.34977	-5.26765	-5.59251	-5.05526	-2.48312	0.412243	-1.62314	-5.79091	-1.66164	-1.56189	-2.343	-5.04396	-3.28895	-5.17555	-6.14567	-4.98611	-4.87602	-5.02479	-5.01138	-5.14702	-4.75859	-5.09292	-2.50109	-3.31076	-4.88283	-5.53178	-5.23259	-2.57925	-3.45576	0.779976	-5.81825	-5.59363	-5.39377
16.74	319.224	ISOSTEVIOL	[M+H]+	0.0629921	TRUE	P	84972	1.0434	1.9804	0.985789	0.143146	Not_Significant	-5.64971	-5.56592	-4.82353	-4.74515	-5.34977	-5.26765	-5.59251	-1.37913	-5.18729	-5.46646	-5.40163	-5.79092	-4.72641	-2.59034	-3.27304	-5.04396	-5.7683	-5.17555	-6.14567	-4.98611	-4.87602	-5.02479	-5.01138	-5.14702	-4.75859	-5.09292	-5.06104	-5.38797	-4.88283	-5.53178	-5.23259	-5.39281	-5.38327	-4.95886	-5.81825	-5.59363	-5.39377
17.97	494.153	Glyburide	[M+H]+	0.015748	TRUE	P	3129	1.0409	6.11152	2.61153	0.237264	Not_Significant	-5.64971	-5.56592	-4.82353	-4.74515	-5.34977	-5.26765	-5.59251	-5.05526	-5.18729	-5.46646	-5.40163	-5.79092	-4.72641	-5.21076	-5.1585	-5.04396	-5.7683	1.20135	-6.14567	-4.98611	-4.87602	-5.02479	-5.01138	-5.14702	-4.75859	-5.09292	-5.06104	-5.38797	-4.88283	-5.53178	-5.23259	-5.39281	-5.38327	-4.95886	-5.81825	-5.59363	-5.39377
13.8	271.061	Genistein	[M+H]+	0.622047	TRUE	P	3398	1.8559	0.56935	-0.812612	0.327206	Not_Significant	-3.15287	-5.56592	-2.76448	-4.74515	1.50833	-5.26765	-5.59251	-2.90236	-5.18729	-1.21644	-5.40163	-5.79091	-0.0560279	-5.21076	0.130071	2.45674	-2.4318	-5.17555	1.53519	-4.98611	-1.13	-5.02479	-5.01138	2.26206	2.85868	1.28424	-0.803501	2.07591	1.71686	-5.53178	-5.23259	-1.70648	-0.983159	-2.25477	-5.81825	-5.59363	-5.39377
0.8	205.191	Ethambutol	[M+H]+	0.456693	TRUE	P	2587	3.536	1.34101	0.423321	0.126531	Not_Significant	-2.91992	3.41375	-4.82353	-4.74515	-5.34977	-5.26765	-5.59251	-5.05526	0.871038	-5.46646	-5.40163	2.40712	2.85205	1.19711	-0.00391185	-5.04396	-5.7683	1.7392	-6.14567	-4.98611	-4.87602	-5.02479	-5.01138	1.68304	-0.175244	-5.09292	-2.76431	3.40851	-4.88283	-5.53178	-5.23259	2.35737	-5.38327	-4.95886	-5.81825	-5.59363	-5.39377
21.65	471.346	ENOXOLONE	[M+H]+	0.700787	TRUE	P	43857	3.9837	1.88592	0.915272	0.133461	Not_Significant	-0.471953	-2.51957	-4.82353	-4.74515	-0.93393	2.85661	-1.96553	2.87021	6.35981	-2.74303	1.21383	-5.79091	3.29116	6.50693	-5.1585	-5.04396	2.0072	0.989431	-0.901155	0.707206	-4.87602	-5.02479	-0.794725	-5.14702	2.90748	-5.09292	-0.550236	-5.38797	1.99199	-1.56755	0.136147	-5.39281	-5.38327	-4.95886	5.06875	-5.59363	4.54166
12.82	303.05	Delphinidin	[M+H]+	0.19685	TRUE	P	3432	1.3052	0.372745	-1.42374	0.231192	Not_Significant	-5.64971	-5.56592	-4.82353	-4.74515	-5.34977	-5.26765	-5.59251	-5.05526	-5.18729	-5.46646	-5.40163	-5.79091	-4.72641	-5.21076	-5.1585	-5.04396	0.119493	-5.17555	-6.14567	-4.98611	-4.87602	-5.02479	-5.01138	-5.14702	-1.03435	0.00959741	-5.06104	-0.0968991	-0.817587	-5.53178	-5.23259	-5.39281	1.82932	-4.95886	-5.81825	-5.59363	-5.39377
18.17	487.341	Arg Ala Leu Lys	[M+H]+	0.338583	TRUE	P	215667	2.1401	1.55897	0.640594	0.139331	Not_Significant	-5.64971	-5.56592	-4.82353	-4.74515	-5.34977	-1.97758	-5.59251	-1.99947	0.0905583	-5.46646	-5.40163	-5.79091	-2.26085	2.00322	-5.1585	-5.04396	-2.81896	-2.41795	-6.14567	-4.98611	-4.87602	-5.02479	-5.01138	-5.14702	-2.14357	-5.09292	-5.06104	-5.38797	-1.72932	-5.53178	-5.23259	-5.39281	-5.38327	-4.95886	-5.81825	-5.59363	-0.559844
0.82	365.108	ALPHA,BETA-TREHALOSE	[M+Na]+	0.653543	TRUE	P	85165	1.0026	0.642764	-0.637639	0.38827	Not_Significant	-1.62159	-5.56592	-4.82353	-4.74515	-1.07638	-2.75872	-5.59251	-0.989219	-5.18729	-5.46646	-3.55623	-5.79091	-4.72641	-3.30276	-2.64724	-5.04396	-5.7683	-5.17555	-6.14567	-4.98611	-0.325889	-5.02479	-5.01138	-5.14702	-1.77675	-5.09292	-3.2506	-2.85753	-4.88283	-3.53441	-2.29505	-0.802657	-0.717396	-4.95886	-5.81825	-3.06616	-3.87448
0.84	203.15	ADMA	[M+H]+	0.433071	TRUE	P	6891	1.5543	0.491602	-1.02444	0.116738	Not_Significant	-3.18731	-5.56592	-4.82353	-4.74515	-5.34977	-5.26765	-2.87388	-5.05526	-5.18729	-5.46646	-5.40163	-5.79092	-1.19176	-5.21076	-3.13988	-5.04396	-5.7683	-5.17555	-2.97185	-3.18209	-2.04461	-5.02479	-5.01138	-1.71317	-2.25247	-2.04028	-1.00778	-5.38797	-2.04104	-2.42232	-1.52777	-5.39281	-3.13703	-4.95886	-5.81825	-5.59363	-5.39377
20.71	295.225	9-OxoODE	[M+H]+	0.291339	TRUE	P	35860	1.0848	0.391826	-1.35171	0.170934	Not_Significant	-5.64971	-5.56592	-4.82353	-4.74515	-5.34977	-5.26765	-3.1319	-5.05526	-5.18729	-5.46646	-5.40163	-5.79091	-4.72641	-5.21076	-5.1585	-5.04396	-2.70216	-5.17555	-6.14567	-4.98611	-4.87602	-0.666755	-5.01138	-5.14702	-4.75858	-5.09292	-5.06104	-5.38797	-4.88283	-5.53178	-5.23259	-5.39281	-5.38327	-4.95886	-5.81825	-5.59363	-5.39377
21.43	279.232	9(S)-HODE	[M+H-H2O]+	0.188976	TRUE	P	45662	1.4455	1.28402	0.360671	0.286267	Not_Significant	-5.64971	-5.56592	-1.60615	-4.74515	-5.34977	-2.12846	-5.59251	-5.05526	-1.56911	-2.95114	-5.40163	-5.79091	-4.72641	-5.21076	-5.1585	0.673412	-5.7683	-0.504088	-6.14567	-4.98611	-4.87602	-5.02479	-5.01138	-5.14702	-4.75859	-5.09292	-5.06104	-5.38797	-4.88283	-5.53178	-5.23259	-5.39281	-5.38327	-1.4198	-5.81825	1.07542	-5.39377
23.02	300.29	3-ketosphinganine	[M+H]+	0.582677	TRUE	P	3428	1.2475	1.38597	0.470896	0.327926	Not_Significant	-3.29699	-3.2519	-1.76751	-0.326867	-3.62775	-5.26765	-5.59251	-0.931901	-5.18729	-2.60117	-5.40163	-2.44268	-2.37478	-2.22468	-2.97246	-1.21148	0.699285	-5.17555	-1.19639	-4.98611	-4.87602	-5.02479	-5.01138	-1.28408	-4.75859	-2.42607	-2.20327	-5.38797	-4.88283	-3.85974	-1.24444	-0.30185	-3.10569	-0.133034	-5.81825	-2.72403	-5.39377
22.16	375.29	3-keto Petromyzonol	[M+H-H2O]+	0.496063	TRUE	P	45670	2.2072	0.310946	-1.68526	0.210658	Not_Significant	-5.64971	-1.00817	-4.82353	-4.74515	-5.34977	-5.26765	0.946498	-1.6797	-5.18729	-5.46646	1.21506	-5.79091	-4.72641	-5.21076	-5.1585	-5.04396	-5.7683	-1.62816	-6.14567	1.30887	-4.87602	-0.824994	1.95717	-5.14702	-4.75859	-5.09292	-5.06104	-5.38797	-4.88283	-0.875977	-3.00374	-2.58192	-5.38327	-0.698962	2.21053	1.79201	-1.41062
20.5	270.316	1-Octadecanamine	[M+H]+	0.952756	TRUE	P	24042	1.1116	0.72497	-0.464007	0.188319	Not_Significant	-1.80178	-1.5482	-1.07735	-0.98918	-5.34977	-1.63932	-2.21607	-1.00977	-2.13628	-2.01963	-1.91063	-1.9625	-0.910042	-5.21076	-1.43508	-1.2918	-2.12434	-1.77439	-1.77991	-0.532774	-0.371877	-0.676201	-0.744196	-0.972964	-0.757234	-0.804446	-0.963303	-1.25987	-0.825578	-1.32295	-1.03021	-1.58475	-1.47157	-1.1774	-2.07727	-2.28009	-1.88564
13.65	375.215	15-Keto-protaglandin F2&amp;alpha;	[M+Na]+	0.015748	TRUE	P	2288	1.0358	2.11268	1.07907	0.115865	Not_Significant	-5.64971	-5.56592	-4.82353	-4.74515	-5.34977	-5.26765	-5.59251	-1.62408	-5.18729	-5.46646	-5.40163	-5.79092	-4.72641	-5.21076	-5.1585	-5.04396	-5.7683	-2.26973	-6.14567	-4.98611	-4.87602	-5.02479	-5.01138	-5.14702	-4.75859	-5.09292	-5.06104	-5.38797	-4.88283	-5.53178	-5.23259	-5.39281	-5.38327	-4.95886	-5.81825	-5.59363	-5.39377
21.66	323.276	11-deoxy-PGF1&amp;alpha;	[M+H-H2O]+	0.614173	TRUE	P	36139	1.3152	0.538173	-0.893857	0.415877	Not_Significant	-1.83831	-0.0994816	-4.82353	-4.74515	-1.58489	-2.87375	-0.526778	-0.861288	-5.18729	-5.46646	0.152131	-1.8187	-4.72641	-5.21076	-5.1585	-5.04396	-5.7683	0.264878	-6.14567	0.934189	-1.79421	-0.471983	0.431928	-5.14702	-4.75858	-5.09292	-5.06104	-5.38797	-4.88283	0.581272	-2.73719	-0.121013	-5.38327	0.117539	0.0285977	1.13407	0.103332
20.13	303.234	11(S)-HETE	[M+H-H2O]+	0.645669	TRUE	P	45056	3.3089	2.19697	1.13552	0.0745665	Not_Significant	-1.35815	-5.56592	-0.663025	-4.74515	-5.34977	-1.91845	-5.59251	0.936047	1.18452	-5.46646	-2.12057	-5.79091	-4.72641	3.042	1.03189	-0.133976	-5.7683	-0.156089	-0.787728	-4.98611	-4.87602	-5.02479	-5.01138	-5.14702	-4.75858	-5.09292	-5.06104	-3.02159	-4.88283	-2.32598	-5.23259	-2.1993	-5.38327	-4.95886	-3.59428	-5.59363	-2.30566
13.73	273.077	(-)-Naringenin	[M+H]+	0.307087	TRUE	P	3401	1.3395	2.49519	1.31915	0.343879	Not_Significant	-5.64971	-5.56592	-4.82353	-4.74515	-5.34977	-5.26765	-5.59251	-5.05526	-5.18729	-5.46646	-5.40163	-5.79091	-4.72641	-5.21076	-5.1585	-5.04396	3.48409	-5.17555	0.20501	-4.98611	-4.87602	-5.02479	-5.01138	-5.14702	1.86506	-3.36439	-2.08831	-2.36989	0.361043	-5.53178	-5.23259	-5.39281	-0.907765	-4.95886	-5.81825	-3.84053	-5.39377
15.97	301.216	(&amp;plusmn;)18-HEPE	[M+H-H2O]+	0.354331	TRUE	P	36364	2.5027	2.88538	1.52876	0.0824255	Not_Significant	-2.03717	-5.56592	-1.82862	-4.74515	-5.34977	-5.26765	-5.59251	-2.6038	0.0975974	-5.46646	-5.40163	-5.79091	-4.72641	1.22296	-1.62741	-5.04396	-5.7683	-0.279809	-3.33875	-4.98611	-4.87602	-5.02479	-5.01138	-5.14702	-4.75858	-2.57912	-5.06104	-5.38797	-4.88283	-5.53178	-5.23259	-5.39281	-5.38327	-4.95886	-5.81825	-5.59363	-5.39377
[truncated: 14 more columns]

## Sheet: T2 vs ATB
Average Rt(min)	Average Mz	Metabolite name	Adduct ion name	Fill %	MS/MS included	Formula	Credibility	metlin	VIP_score	log_FC	p_value	sig	T2-1	T2-2	T2-3	T2-4	T2-5	T2-6	T2-7	T2-8	T2-9	T2-10	T2-11	T2-12	T2-13	T2-14	T2-15	T2-16	T2-17	T2-18	T2-19	T2-20	T2-21	T2-22	T2-23	T2-24	T2-25	T2-26	T2-27	T2-28	ATB-1	ATB-2	ATB-3	ATB-4	ATB-5	ATB-6	ATB-7	ATB-8	ATB-9
0.8	205.191	Ethambutol	[M+H]+	0.456693	TRUE	C10H24N2O2	P	2587	9.566	2.09603	3.34728e-06	Up	3.87264	-6.18812	-2.30667	-0.991215	4.04463	-6.03787	-5.4351	3.196	-1.91804	2.97592	3.92251	-5.16081	2.16819	4.191	2.52219	-6.13547	2.7062	0.663442	3.20866	-1.82821	-1.73912	1.81434	2.44698	2.77971	3.43913	2.08773	3.24619	2.93056	-6.14567	-4.98611	-4.87602	-5.02479	-5.01138	1.68304	-0.175244	-5.09292	-2.76431
1.09	150.057	L-Methionine	[M+H]+	0.574803	TRUE	C5H11NO2S	P	26	3.4846	-1.53934	2.26819e-05	Down	-5.7566	-6.18812	-3.07413	-5.10268	-3.14244	-6.03787	-5.4351	-3.87577	-5.01149	-5.43186	-6.13432	-5.16081	-3.12867	-6.39824	-5.14341	-3.44817	-6.3914	-5.12132	-5.0917	-1.76686	-5.92053	-3.33359	-3.93525	-5.75103	-2.48845	-3.03528	-5.83461	-3.36002	-0.723022	-2.94654	-4.87602	-2.0533	-2.8331	-1.41888	-2.55054	-2.60556	-1.03104
7.89	146.061	Isoquinoline N-oxide	[M+H]+	0.291339	TRUE	C9H7NO	P	4111	2.8274	-3.47218	0.00128643	Down	-5.7566	-6.18812	-5.59476	-3.15081	-5.61593	-6.03787	-5.4351	-5.76389	-5.01149	-5.43186	-6.13432	-5.16081	-5.76195	-6.39824	-5.14341	-6.13547	-6.3914	-5.12132	-5.0917	-4.93334	-5.92053	-6.12782	-5.69261	-5.75103	-5.52411	-6.41889	-5.83461	-5.30867	-6.14567	-3.14067	-4.87602	2.30796	-5.01138	-5.14702	-2.67876	-5.09292	-1.88871
1.08	219.136	Val Thr	[M+H]+	0.685039	TRUE	C9H18N2O4	P	24005	2.5245	-1.02193	0.0020464	Down	-5.7566	-3.35444	-3.00328	-5.10268	-5.61593	-2.92643	-5.4351	-2.53347	-5.01149	-3.13122	-6.13432	-5.16081	-2.34034	-6.39824	-5.14341	-2.0682	-6.3914	-2.8591	-5.0917	-1.42154	-2.62081	-2.99491	-3.00454	-3.1653	-5.52411	-3.43691	-3.47306	-5.30867	-6.14567	-3.10574	-2.31033	-5.02479	-5.01138	-1.09149	-2.34603	-1.1102	-5.06104
11.19	432.247	11&amp;beta;-PGF2&amp;alpha; Ethanolamide	[M+Cl]-	0.0944882	TRUE	C22H39NO5	P	45683	1.8757	-1.62565	0.00204965	Down	-5.7566	-6.18812	-5.59476	-5.10267	-5.61593	-6.03787	-3.53506	-5.76389	-5.01149	-5.43186	-6.13432	-5.16081	-5.76195	-6.39824	-5.14341	-6.13547	-6.3914	-5.12132	-5.09171	-4.93334	-5.92053	-6.12782	-5.69261	-5.75103	-5.52411	-6.41889	-5.83461	-5.30867	-2.01392	-4.98611	-4.87602	-5.02479	-5.01138	-1.36327	-4.75859	-1.18693	-2.33272
1.08	217.118	N&amp;alpha;-Acetyl-L-arginine	[M+H]+	0.519685	TRUE	C8H16N4O3	P	58241	2.5626	-1.39066	0.00229116	Down	-3.45531	-6.18812	-2.51939	-5.10268	-2.79197	-6.03787	-5.4351	-5.76389	-5.01149	-5.43186	-3.55412	-5.16081	-5.76195	-6.39824	-5.14341	-6.13547	-6.3914	-5.12132	-5.0917	-2.06428	-5.92053	-6.12782	-5.69261	-5.75103	-5.52411	-6.41889	-3.13102	-5.30867	-6.14567	-2.16273	-2.96731	-2.34146	-2.66346	-1.67897	-2.07208	-5.09292	-1.75536
6.2	359.225	Gln Leu Val	[M+H]+	0.0866142	TRUE	C16H30N4O5	P	23159	1.3153	-1.01742	0.00257907	Down	-5.7566	-6.18812	-5.59476	-5.10267	-5.61593	-6.03787	-5.4351	-5.76389	-5.01149	-5.43186	-6.13432	-5.16081	-5.76195	-6.39824	-5.14341	-6.13547	-6.3914	-5.12132	-5.09171	-4.93334	-5.92053	-6.12782	-5.69261	-5.75103	-5.52411	-6.41889	-5.83461	-5.30867	-6.14567	-4.98611	-4.87602	-5.02479	-5.01138	-5.14702	-4.75859	-5.09292	-5.06104
0.82	265.113	Thiamine	[M+H]+	0.0708662	TRUE	C12H16N4OS	P	229	1.3626	-1.10611	0.0029163	Down	-5.7566	-6.18812	-5.59476	-5.10267	-5.61593	-6.03787	-5.4351	-5.76389	-5.01149	-5.43186	-6.13432	-5.16081	-5.76195	-6.39824	-5.14341	-6.13547	-6.3914	-5.12132	-5.09171	-4.93334	-5.92053	-6.12782	-5.69261	-5.75103	-5.52411	-6.41889	-5.83461	-5.30867	-6.14567	-4.98611	-4.87602	-5.02479	-1.9583	-5.14702	-4.75859	-5.09292	-5.06104
10.07	160.077	1-Acetylindole	[M+H]+	0.0472441	TRUE	C10H9NO	P	34502	1.2869	-1.02069	0.00345872	Down	-5.7566	-6.18812	-5.59476	-5.10267	-5.61593	-6.03787	-5.4351	-5.76389	-5.01149	-5.43186	-6.13432	-5.16081	-5.76195	-6.39824	-5.14341	-6.13547	-6.3914	-5.12132	-5.09171	-4.93334	-5.92053	-6.12782	-5.69261	-5.75103	-5.52411	-6.41889	-5.83461	-5.30867	-6.14567	-4.98611	-4.87602	-5.02479	-5.01138	-5.14702	-4.75859	-3.14339	-2.71399
20.16	315.195	4-Oxoisotretinoin	[M+H]+	0.283465	TRUE	C20H26O3	P	871	3.4442	1.33874	0.00356845	Up	-2.20811	-1.82408	-5.59476	-5.10268	-5.61593	-6.03787	-0.264524	1.11702	-5.01149	-1.73303	-1.25849	-5.16081	-0.863832	-2.64869	-1.55002	-6.13547	-1.75145	-5.12132	-1.80189	-4.93334	-5.92053	0.943943	-5.69261	-5.75103	-5.52411	-1.37403	-0.882009	-5.30867	-6.14567	-4.98611	-4.87602	-5.02479	-5.01138	-5.14702	-4.75859	-5.09292	-5.06104
0.82	130.049	(R)-(+)-2-Pyrrolidone-5-carboxylic acid	[M+H]+	0.645669	TRUE	C5H7NO3	P	63632	3.7192	-1.54538	0.00377164	Down	-5.7566	-6.18812	-0.809497	-1.01777	-5.61593	-3.45045	-5.4351	-5.76389	-5.01149	-5.43186	-6.13432	-2.06721	-1.45887	-6.39824	-5.14341	-6.13547	-2.04656	-5.12132	-5.0917	-4.93334	-2.84567	-2.28221	-5.69261	-1.21297	-0.36978	-6.41889	-5.83461	-0.456543	-1.71942	0.170157	-4.87602	0.658014	-0.470018	-0.499755	-1.27804	0.798268	-0.615546
12.83	133.065	Cinnamaldehyde	[M+H]+	0.244094	TRUE	C9H8O	P	6931	1.7082	-1.30706	0.00664606	Down	-5.7566	-6.18812	-5.59476	-5.10267	-5.61593	-6.03787	-5.4351	-5.76389	-5.01149	-5.43186	-6.13432	-2.29219	-5.76195	-6.39824	-5.14341	-6.13547	-6.3914	-5.12132	-5.09171	-4.93334	-5.92053	-6.12782	-5.69261	-5.75103	-5.52411	-6.41889	-5.83461	-5.30867	-6.14567	-1.4213	-4.87602	-5.02479	-5.01138	-5.14702	-4.75859	-5.09292	-5.06104
0.88	270.12	Asn His	[M+H]+	0.0629921	TRUE	C10H15N5O4	P	23720	1.1841	-0.840094	0.00684677	Down	-5.7566	-6.18812	-5.59476	-5.10268	-5.61593	-3.79164	-5.4351	-5.76389	-5.01149	-5.43186	-6.13432	-5.16081	-5.76195	-6.39824	-5.14341	-6.13547	-6.3914	-5.12132	-5.0917	-4.93334	-5.92053	-6.12782	-5.69261	-5.75103	-5.52411	-6.41889	-5.83461	-5.30867	-6.14567	-4.98611	-4.87602	-5.02479	-5.01138	-5.14702	-4.75859	-5.09292	-5.06104
0.99	173.093	Glycylproline	[M+H]+	0.669291	TRUE	C7H12N2O3	P	4185	2.1024	-1.05437	0.00707415	Down	-3.67447	-6.18812	-2.81935	-5.10268	-2.66942	-6.03787	-5.4351	-3.28697	-5.01149	-2.44877	-3.47887	-5.16081	-3.13847	-6.39824	-5.14341	-3.75998	-6.3914	-5.12132	-5.0917	-2.18304	-2.81554	-3.51189	-5.69261	-5.75103	-3.38993	-3.23017	-3.74095	-5.30867	-3.58857	-4.98611	-4.87602	-1.92569	-2.8844	-2.10797	-2.41163	-1.90481	-1.7038
21.65	471.346	ENOXOLONE	[M+H]+	0.700787	TRUE	C30H46O4	P	43857	6.2461	2.18934	0.00794572	Up	2.89257	5.85646	-0.232762	1.5442	6.92206	-1.02877	5.46217	0.159377	2.53644	-5.43186	-1.44076	-0.389563	6.48694	-6.39824	-1.51774	-2.82177	-2.50544	-1.99986	0.05031	-4.93334	-0.0368304	-6.12782	6.29503	7.05705	-2.87292	6.76671	-1.45051	6.96138	-0.901155	0.707206	-4.87602	-5.02479	-0.794725	-5.14702	2.90748	-5.09292	-0.550236
3.08	247.127	Asp Ile	[M+H]+	0.0708662	TRUE	C10H18N2O5	P	23772	1.3044	-1.32693	0.00834855	Down	-5.7566	-6.18812	-5.59476	-5.10267	-5.61593	-6.03787	-5.4351	-5.76389	-5.01149	-5.43186	-6.13432	-5.16081	-5.76195	-6.39824	-5.14341	-6.13547	-6.3914	-5.12132	-5.09171	-4.93334	-5.92053	-6.12782	-5.69261	-5.75103	-5.52411	-6.41889	-5.83461	-5.30867	-6.14567	-4.98611	-4.87602	-5.02479	-5.01138	-5.14702	-4.75859	-1.46719	-1.33407
8.46	134.06	Oxindole	[M+H]+	0.141732	TRUE	C8H7NO	P	34541	2.0255	-2.71859	0.0086344	Down	-5.7566	-6.18812	-5.59476	-5.10268	-5.61593	-6.03787	-5.4351	-5.76389	-5.01149	-5.43186	-6.13432	-3.07915	-5.76195	-6.39824	-5.14341	-6.13547	-6.3914	-5.12132	-5.0917	-4.93334	-5.92053	-6.12782	-5.69261	-5.75103	-5.52411	-6.41889	-5.83461	-5.30867	-6.14567	-4.98611	-4.87602	-5.02479	-5.01138	-5.14702	-4.75859	-5.09292	-5.06104
6.91	360.203	Leu Glu Val	[M+H]+	0.440945	TRUE	C16H29N3O6	P	19748	2.5492	1.43917	0.0146063	Up	-3.23149	-2.53965	-5.59476	-5.10268	-5.61593	-6.03787	0.227393	-2.8601	-5.01149	-2.43344	-2.07757	-5.16081	-3.03639	-1.21392	-5.14341	-6.13547	-6.3914	-5.12132	-5.0917	-1.44506	-2.17023	0.710939	-5.69261	-3.64068	0.804848	-2.71662	-1.81565	-2.63289	-6.14567	-4.98611	-4.87602	-5.02479	-5.01138	-5.14702	-4.75859	-5.09292	-2.50109
19.58	454.295	PE(16:0/0:0)	[M+H]+	0.866142	TRUE	C21H44NO7P	P	40776	2.2377	0.627629	0.0150557	Up	-1.33898	1.53092	-0.228094	0.656897	0.351822	-0.847059	0.533492	-0.366769	0.522206	0.915777	-0.776087	0.492294	-1.46846	0.0878332	-2.03404	-2.60232	-1.686	2.25408	-1.91983	1.01176	-0.182028	-2.50815	-1.77746	-2.08434	0.228976	-0.67934	-1.89989	0.990228	-3.47738	-4.98611	1.69108	-2.20738	-2.53351	0.54042	1.6084	-0.247603	-2.38887
11.09	611.194	Neohesperidin	[M+H]+	0.354331	TRUE	C28H34O15	P	3679	3.101	-3.12952	0.0328216	Down	-5.7566	-6.18812	-5.59476	-5.10268	-1.20322	-6.03787	-5.4351	-5.76389	-0.957953	-5.43186	-6.13432	1.31538	-5.76195	-6.39824	-5.14341	-6.13547	-3.42361	-5.12132	-5.0917	-4.93334	-5.92053	-6.12782	-5.69261	-5.75103	-5.52411	-6.41889	-5.83461	-5.30867	-6.14567	-4.98611	-4.87602	-5.02479	-5.01138	-5.14702	3.45046	-5.09292	2.22474
16.13	285.079	Wogonin	[M+H]+	0.204724	TRUE	C16H12O5	P	49754	2.5794	-4.29318	0.047928	Down	-5.7566	-6.18812	-5.59476	-5.10268	-5.61593	-6.03787	-5.4351	-1.20575	-5.01149	-5.43186	-6.13432	-5.16081	-5.76195	-6.39824	0.579802	-6.13547	-6.3914	-5.12132	-5.0917	-4.93334	-5.92053	-6.12782	-5.69261	-5.75103	-5.52411	-6.41889	-5.83461	-5.30867	-6.14567	-4.98611	4.82146	-5.02479	-5.01138	-5.14702	-4.75858	-5.09292	-5.06104
9.88	193.05	Scopoletin	[M+H]+	0.259842	TRUE	C10H8O4	F	6956	3.7205	-2.07144	1.36179e-08	Down	-3.7785	-6.18812	-5.59476	-5.10267	-5.61593	-6.03787	-5.4351	-5.76389	-5.01149	-5.43186	-6.13432	-5.16081	-5.76195	-6.39824	-5.14341	-6.13547	-6.3914	-5.12132	-5.09171	-4.93334	-5.92053	-6.12782	-5.69261	-5.75103	-5.52411	-6.41889	-5.83461	-5.30867	-3.73238	-2.72464	-4.87602	-2.78367	-2.75427	-2.65054	-2.48918	-2.71843	-2.43298
16.39	431.18	TyrMe-Leu-OH	[M+NH4]2+	0.299213	FALSE	C22H26N2O7	F	65240	3.4307	1.90394	1.39628e-06	Up	-3.59411	-2.99408	-5.59476	-5.10267	-5.61593	-6.03787	-2.48837	-3.35434	-5.01149	-2.33226	-2.6961	-5.16081	-2.74665	-3.87301	-2.56736	-6.13547	-6.3914	-2.19128	-2.74335	-2.52241	-3.68782	-2.57408	-2.88425	-2.25853	-3.20911	-4.12835	-2.46211	-3.2051	-6.14567	-4.98611	-4.87602	-5.02479	-5.01138	-5.14702	-4.75859	-5.09292	-5.06104
23.84	393.227	Ala Phe Arg	[M+H]+	0.385827	TRUE	C18H28N6O4	F	19527	3.5061	1.86226	4.89816e-05	Up	-5.7566	-2.84821	-5.59476	-5.10268	-5.61593	-6.03787	-2.03739	-2.13534	-5.01149	-1.66853	-1.636	-5.16081	-1.76591	-3.86675	-2.48452	-6.13547	-2.46628	-2.78207	-2.81427	-4.93334	-3.15733	-0.950617	-1.68528	-2.00514	-2.27242	-2.77492	-1.651	-5.30867	-6.14567	-4.98611	-4.87602	-5.02479	-5.01138	-5.14702	-2.81478	-5.09292	-5.06104
0.82	102.056	1-Aminocyclopropane-1-carboxylic acid	[M+H]+	0.181102	FALSE	C4H7NO2	F	6029	1.8998	-1.40868	0.000314504	Down	-5.7566	-6.18812	-5.59476	-5.10267	-5.61593	-6.03787	-5.4351	-5.76389	-5.01149	-5.43186	-6.13432	-5.16081	-5.76195	-6.39824	-5.14341	-6.13547	-6.3914	-5.12132	-5.09171	-4.93334	-5.92053	-6.12782	-5.69261	-5.75103	-5.52411	-6.41889	-5.83461	-5.30867	-6.14567	-2.51567	-4.87602	-2.44067	-3.23661	-5.14702	-4.75859	-2.52264	-5.06104
18.08	195.101	5-[(1E)-1-Buten-1-yl]-4-methoxy-6-methyl-2H-pyran-2-one	[M+H]+	0.133858	TRUE	C11H14O3	F	985486	1.892	-1.36361	0.000326998	Down	-5.7566	-6.18812	-5.59476	-5.10267	-5.61593	-6.03787	-5.4351	-5.76389	-5.01149	-5.43186	-6.13432	-5.16081	-5.76195	-6.39824	-5.14341	-6.13547	-6.3914	-5.12132	-5.09171	-4.93334	-5.92053	-6.12782	-5.69261	-5.75103	-5.52411	-6.41889	-5.83461	-5.30867	-3.51929	-2.6525	-2.4863	-2.73704	-2.76138	-3.16431	-2.8321	-5.09292	-3.03688
2.43	172.133	Gabapentin	[M+H]+	0.141732	TRUE	C9H17NO2	F	2989	1.6231	-1.16661	0.000424897	Down	-5.7566	-6.18812	-5.59476	-5.10267	-5.61593	-6.03787	-5.4351	-5.76389	-5.01149	-5.43186	-6.13432	-5.16081	-5.76195	-6.39824	-5.14341	-6.13547	-6.3914	-5.12132	-5.09171	-4.93334	-5.92053	-6.12782	-5.69261	-5.75103	-5.52411	-6.41889	-5.83461	-5.30867	-2.48054	-4.98611	-4.87602	-5.02479	-5.01138	-5.14702	-4.75859	-5.09292	-5.06104
8.19	366.203	Tyr Ala Leu	[M+H]+	0.220472	TRUE	C18H27N3O5	F	17388	3.9501	2.49422	0.000429255	Up	-3.09323	-6.18812	-2.70164	-5.10268	-2.58591	-6.03787	-5.4351	-5.76389	-5.01149	-2.85096	-0.758911	-5.16081	-1.52215	-2.29596	-5.14341	-6.13547	-0.936365	-5.12132	-0.922574	-4.93334	-5.92053	-0.205385	-2.22555	0.18096	0.670063	-0.442935	-0.163413	-5.30867	-6.14567	-4.98611	-4.87602	-5.02479	-5.01138	-0.322767	-4.75859	-5.09292	-5.06104
0.82	90.056	L-Alanine	[M+H]+	0.267717	TRUE	C3H7NO2	F	11	2.0081	-1.12823	0.000471561	Down	-5.7566	-4.6442	-5.59476	-5.10267	-5.61593	-4.19084	-5.4351	-5.76389	-5.01149	-5.43186	-6.13432	-5.16081	-5.76195	-6.39824	-5.14341	-4.30851	-6.3914	-5.12132	-5.09171	-3.09664	-5.92053	-6.12782	-5.69261	-5.75103	-3.51365	-4.55056	-5.83461	-5.30867	-6.14567	-4.98611	-3.23424	-5.02479	-5.01138	-2.33462	-4.75859	-3.41783	-3.15075
1.03	205.119	Ser Val	[M+H]+	0.149606	TRUE	C8H16N2O4	F	23827	1.6107	-1.13356	0.000494733	Down	-5.7566	-6.18812	-5.59476	-5.10268	-5.61593	-6.03787	-5.4351	-5.76389	-5.01149	-5.43186	-6.13432	-5.16081	-5.76195	-6.39824	-5.14341	-6.13547	-6.3914	-5.12132	-5.0917	-4.93334	-5.92053	-6.12782	-5.69261	-5.75103	-5.52411	-6.41889	-5.83461	-5.30867	-6.14567	-4.98611	-4.87602	-2.97396	-5.01138	-5.14702	-4.75859	-2.82086	-5.06104
11.6	635.309	Asp Ile Lys Glu Met	[M+H]+	0.173228	TRUE	C26H46N6O10S	F	264585	2.734	-3.23033	0.000889296	Down	-5.7566	-6.18812	-5.59476	-5.10268	-5.61593	-6.03787	-5.4351	-5.76389	-5.01149	-5.43186	-6.13432	-5.16081	-5.76195	-6.39824	-5.14341	-6.13547	-6.3914	-5.12132	-5.0917	-4.93334	-5.92053	-6.12782	-5.69261	-5.75103	-5.52411	-6.41889	-5.83461	-5.30867	-6.14567	-2.26373	-4.87602	-5.02479	-5.01138	-5.14702	-4.75859	-5.09292	-5.06104
9.48	266.104	CAY10487	[M+H]+	0.0551181	TRUE	C13H15NO5	F	44933	1.4929	-1.19504	0.000978868	Down	-5.7566	-6.18812	-5.59476	-5.10267	-5.61593	-6.03787	-5.4351	-5.76389	-5.01149	-5.43186	-6.13432	-5.16081	-5.76195	-6.39824	-5.14341	-6.13547	-6.3914	-5.12132	-5.09171	-4.93334	-5.92053	-6.12782	-5.69261	-5.75103	-5.52411	-6.41889	-5.83461	-5.30867	-4.08406	-4.98611	-4.87602	-5.02479	-5.01138	-5.14702	-4.75859	-5.09292	-5.06104
22.12	498.329	Ala Val Val Pro Leu	[M+H]+	0.377953	TRUE	C24H43N5O6	F	264929	1.8546	-0.820237	0.00114028	Down	-5.7566	-6.18812	-3.12805	-5.10267	-5.61593	-6.03787	-5.4351	-5.76389	-2.93969	-5.43186	-4.04313	-5.16081	-5.76195	-6.39824	-5.14341	-2.95565	-6.3914	-5.12132	-5.09171	-4.93334	-5.92053	-6.12782	-5.69261	-5.75103	-5.52411	-6.41889	-5.83461	-5.30867	-4.36083	-4.98611	-4.87602	-3.34012	-3.00183	-3.47686	-4.75859	-5.09292	-5.06104
9.57	342.135	4-hydroxy Nonenal Mercapturic Acid	[M+H]+	0.0472441	FALSE	C14H25NO5S	F	44812	1.0992	-0.659489	0.00114494	Down	-5.7566	-6.18812	-5.59476	-5.10267	-5.61593	-6.03787	-5.4351	-5.76389	-5.01149	-5.43186	-6.13432	-5.16081	-5.76195	-6.39824	-5.14341	-6.13547	-6.3914	-5.12132	-5.09171	-4.93334	-5.92053	-6.12782	-5.69261	-5.75103	-5.52411	-6.41889	-5.83461	-5.30867	-6.14567	-4.98611	-4.87602	-5.02479	-5.01138	-5.14702	-4.75859	-5.09292	-5.06104
11.88	373.126	Fluprostenol Lactone Diol	[M+H]+	0.0944882	TRUE	C18H19F3O5	F	63038	1.7924	-1.69101	0.00133126	Down	-5.7566	-6.18812	-5.59476	-5.10268	-5.61593	-6.03787	-5.4351	-5.76389	-5.01149	-5.43186	-6.13432	-5.16081	-5.76195	-6.39824	-5.14341	-6.13547	-6.3914	-5.12132	-5.0917	-4.93334	-5.92053	-6.12782	-5.69261	-5.75103	-5.52411	-6.41889	-5.83461	-5.30867	-6.14567	-2.25237	-4.87602	-5.02479	-2.08257	-5.14702	-4.75859	-5.09292	-5.06104
12.74	484.213	Asn His Val Asp	[M+H]+	0.0393701	TRUE	C19H29N7O8	F	194221	1.8516	-1.76425	0.00153419	Down	-5.7566	-6.18812	-5.59476	-5.10268	-5.61593	-6.03787	-5.4351	-5.76389	-5.01149	-5.43186	-6.13432	-5.16081	-5.76195	-6.39824	-5.14341	-6.13547	-6.3914	-5.12132	-5.0917	-4.93334	-5.92053	-6.12782	-5.69261	-5.75103	-5.52411	-6.41889	-5.83461	-5.30867	-6.14567	-4.98611	-4.87602	-5.02479	-5.01138	-5.14702	-4.75859	-5.09292	-5.06104
0.82	120.065	L-Threonine	[M+H]+	0.188976	FALSE	C4H9NO3	F	32	1.4997	-0.973863	0.00155297	Down	-5.7566	-6.18812	-3.637	-5.10267	-5.61593	-6.03787	-5.4351	-5.76389	-5.01149	-5.43186	-6.13432	-5.16081	-5.76195	-6.39824	-5.14341	-6.13547	-6.3914	-5.12132	-5.09171	-4.93334	-5.92053	-6.12782	-5.69261	-5.75103	-5.52411	-6.41889	-5.83461	-5.30867	-6.14567	-2.9915	-4.87602	-3.37572	-5.01138	-5.14702	-4.75859	-5.09292	-5.06104
12.71	415.188	SU 11652	[M+H]+	0.0551181	TRUE	C22H27ClN4O2	F	45563	1.3314	-0.958548	0.00161492	Down	-5.7566	-6.18812	-5.59476	-5.10267	-5.61593	-6.03787	-5.4351	-5.76389	-5.01149	-5.43186	-6.13432	-5.16081	-5.76195	-6.39824	-5.14341	-6.13547	-6.3914	-5.12132	-5.09171	-4.93334	-5.92053	-6.12782	-5.69261	-5.75103	-5.52411	-6.41889	-5.83461	-5.30867	-6.14567	-4.98611	-4.87602	-5.02479	-5.01138	-5.14702	-4.75859	-5.09292	-5.06104
14.1	456.254	Ala His Thr Lys	[M+H]+	0.023622	FALSE	C19H33N7O6	F	106208	1.0055	-0.595786	0.00167258	Down	-5.7566	-6.18812	-5.59476	-5.10267	-5.61593	-6.03787	-5.4351	-5.76389	-5.01149	-5.43186	-6.13432	-5.16081	-5.76195	-6.39824	-5.14341	-6.13547	-6.3914	-5.12132	-5.09171	-4.93334	-5.92053	-6.12782	-5.69261	-5.75103	-5.52411	-6.41889	-5.83461	-5.30867	-6.14567	-4.98611	-4.87602	-5.02479	-5.01138	-5.14702	-4.75859	-5.09292	-5.06104
11.67	418.231	Ala Glu Lys Ala	[M+H]+	0.0393701	TRUE	C17H31N5O7	F	104840	1.5244	-1.23539	0.00177209	Down	-5.7566	-6.18812	-5.59476	-5.10267	-5.61593	-6.03787	-5.4351	-5.76389	-5.01149	-5.43186	-6.13432	-5.16081	-5.76195	-6.39824	-5.14341	-6.13547	-6.3914	-5.12132	-5.09171	-4.93334	-5.92053	-6.12782	-5.69261	-5.75103	-5.52411	-6.41889	-5.83461	-5.30867	-6.14567	-4.98611	-4.87602	-2.03145	-5.01138	-5.14702	-4.75859	-5.09292	-5.06104
9.13	288.218	(&amp;plusmn;)-Octanoylcarnitine	[M+H]+	0.015748	TRUE	C15H29NO4	F	85173	1.0311	-0.643617	0.00179293	Down	-5.7566	-6.18812	-5.59476	-5.10267	-5.61593	-6.03787	-5.4351	-5.76389	-5.01149	-5.43186	-6.13432	-5.16081	-5.76195	-6.39824	-5.14341	-6.13547	-6.3914	-5.12132	-5.09171	-4.93334	-5.92053	-6.12782	-5.69261	-5.75103	-5.52411	-6.41889	-5.83461	-5.30867	-6.14567	-4.98611	-4.87602	-5.02479	-5.01138	-5.14702	-4.75859	-5.09292	-5.06104
0.84	244.166	Pro Lys	[M+H]+	0.0944882	FALSE	C11H21N3O3	F	23869	1.566	-1.30422	0.00189137	Down	-5.7566	-6.18812	-5.59476	-5.10267	-5.61593	-6.03787	-5.4351	-5.76389	-5.01149	-5.43186	-6.13432	-5.16081	-5.76195	-6.39824	-5.14341	-6.13547	-6.3914	-5.12132	-5.09171	-4.93334	-5.92053	-6.12782	-5.69261	-5.75103	-5.52411	-6.41889	-5.83461	-5.30867	-6.14567	-3.13408	-4.87602	-5.02479	-5.01138	-2.52434	-4.75859	-3.25981	-5.06104
0.86	308.143	Thr Thr Ser	[M+NH4]+	0.283465	TRUE	C11H21N3O7	F	21232	2.3594	-1.39252	0.0022917	Down	-5.7566	-6.18812	-2.7841	-5.10267	-5.61593	-6.03787	-3.31053	-5.76389	-5.01149	-3.33407	-6.13432	-5.16081	-5.76195	-6.39824	-5.14341	-6.13547	-6.3914	-5.12132	-5.09171	-4.93334	-5.92053	-2.32677	-5.69261	-5.75103	-5.52411	-6.41889	-3.74132	-5.30867	-6.14567	-1.28289	-4.87602	-5.02479	-5.01138	-5.14702	-4.75859	-2.3647	-5.06104
13.81	388.113	Asn-Phe-OH	[M+H]+	0.141732	TRUE	C18H17N3O7	F	65020	1.8762	1.43236	0.00231613	Up	-3.69652	-3.05078	-5.59476	-5.10267	-5.61593	-6.03787	-5.4351	-5.76389	-5.01149	-3.72827	-6.13432	-5.16081	-5.76195	-3.58166	-5.14341	-6.13547	-2.48244	-5.12132	-5.09171	-2.34532	-4.19626	-6.12782	-5.69261	-3.29357	-3.2351	-1.93659	-2.81885	-2.87263	-6.14567	-4.98611	-4.87602	-5.02479	-5.01138	-5.14702	-4.75859	-5.09292	-5.06104
18.81	338.251	SULOCTIDIL	[M+H]+	0.11811	FALSE	C20H35NOS	F	43484	1.3286	-0.913521	0.00233253	Down	-5.7566	-6.18812	-5.59476	-5.10267	-5.61593	-6.03787	-5.4351	-3.97925	-5.01149	-5.43186	-6.13432	-5.16081	-5.76195	-6.39824	-5.14341	-6.13547	-6.3914	-5.12132	-5.09171	-4.93334	-5.92053	-6.12782	-5.69261	-5.75103	-5.52411	-6.41889	-5.83461	-5.30867	-3.61583	-4.98611	-4.87602	-5.02479	-5.01138	-5.14702	-4.75859	-2.45901	-5.06104
0.88	495.219	Ser Gly Ala Asn Phe	[M+H]+	0.023622	FALSE	C21H30N6O8	F	264594	1.0654	-0.692601	0.0023487	Down	-5.7566	-6.18812	-5.59476	-5.10267	-5.61593	-6.03787	-5.4351	-5.76389	-5.01149	-5.43186	-6.13432	-5.16081	-5.76195	-6.39824	-5.14341	-6.13547	-6.3914	-5.12132	-5.09171	-4.93334	-5.92053	-6.12782	-5.69261	-5.75103	-5.52411	-6.41889	-5.83461	-5.30867	-6.14567	-4.98611	-4.87602	-5.02479	-5.01138	-2.56348	-4.75859	-5.09292	-3.11928
18.73	249.184	tetranor-12(S)-HETE	[M+H]+	0.102362	FALSE	C16H26O3	F	44857	1.2607	-0.851055	0.00243368	Down	-5.7566	-6.18812	-5.59476	-5.10267	-5.61593	-6.03787	-5.4351	-5.76389	-5.01149	-5.43186	-6.13432	-5.16081	-5.76195	-6.39824	-5.14341	-6.13547	-4.34875	-5.12132	-5.09171	-4.93334	-5.92053	-6.12782	-5.69261	-5.75103	-5.52411	-6.41889	-5.83461	-5.30867	-6.14567	-3.03212	-4.87602	-5.02479	-5.01138	-5.14702	-4.75859	-5.09292	-5.06104
11.63	348.144	EVOXINE	[M+NH4]+	0.023622	TRUE	C18H21NO6	F	44387	1.0952	-0.730155	0.00249157	Down	-5.7566	-6.18812	-5.59476	-5.10267	-5.61593	-6.03787	-5.4351	-5.76389	-5.01149	-5.43186	-6.13432	-5.16081	-5.76195	-6.39824	-5.14341	-6.13547	-6.3914	-5.12132	-5.09171	-4.93334	-5.92053	-6.12782	-5.69261	-5.75103	-5.52411	-6.41889	-5.83461	-5.30867	-6.14567	-4.98611	-4.87602	-5.02479	-5.01138	-5.14702	-4.75859	-5.09292	-5.06104
17.42	720.264	Gal&amp;alpha;(1-3)[Fuc&amp;alpha;(1-2)]Gal&amp;beta;(1-4)Glc&amp;beta;-Sp	[M+H]+	0.133858	TRUE	C26H45N3O20	F	3658	1.699	1.28192	0.00283712	Up	-3.59375	-2.95404	-5.59476	-5.10267	-5.61593	-6.03787	-1.91319	-5.76389	-5.01149	-3.3064	-6.13432	-5.16081	-3.50701	-3.6742	-5.14341	-6.13547	-2.49707	-5.12132	-5.09171	-4.93334	-5.92053	-2.97129	-5.69261	-3.16851	-5.52411	-4.12338	-3.48223	-5.30867	-6.14567	-4.98611	-4.87602	-5.02479	-5.01138	-5.14702	-4.75859	-5.09292	-5.06104
11.39	477.232	Loperamide	[M+H]+	0.0314961	TRUE	C29H33ClN2O2	F	1016	1.1655	-0.922873	0.00286765	Down	-5.7566	-6.18812	-5.59476	-5.10267	-5.61593	-6.03787	-5.4351	-5.76389	-5.01149	-5.43186	-6.13432	-5.16081	-5.76195	-6.39824	-5.14341	-6.13547	-6.3914	-5.12132	-5.09171	-4.93334	-5.92053	-6.12782	-5.69261	-5.75103	-5.52411	-6.41889	-5.83461	-5.30867	-1.68622	-4.98611	-4.87602	-5.02479	-5.01138	-5.14702	-4.75859	-5.09292	-5.06104
12.39	414.336	Solasodine	[M+H]+	0.015748	TRUE	C27H43NO2	F	41805	1.0831	-0.812023	0.00291754	Down	-5.7566	-6.18812	-5.59476	-5.10267	-5.61593	-6.03787	-5.4351	-5.76389	-5.01149	-5.43186	-6.13432	-5.16081	-5.76195	-6.39824	-5.14341	-6.13547	-6.3914	-5.12132	-5.09171	-4.93334	-5.92053	-6.12782	-5.69261	-5.75103	-5.52411	-6.41889	-5.83461	-5.30867	-6.14567	-4.98611	-4.87602	-5.02479	-5.01138	-5.14702	-4.75859	-5.09292	-5.06104
0.96	244.091	Cytarabine	[M+H]+	0.0314961	FALSE	C9H13N3O5	F	567	1.3993	-1.17166	0.00317545	Down	-5.7566	-6.18812	-5.59476	-5.10267	-5.61593	-6.03787	-5.4351	-5.76389	-5.01149	-5.43186	-6.13432	-5.16081	-5.76195	-6.39824	-5.14341	-6.13547	-6.3914	-5.12132	-5.09171	-4.93334	-5.92053	-6.12782	-5.69261	-5.75103	-5.52411	-6.41889	-5.83461	-5.30867	-6.14567	-4.98611	-4.87602	-5.02479	-5.01138	-5.14702	-2.03844	-5.09292	-2.36049
8.03	411.187	Tyr Thr Gln	[M+H]+	0.023622	TRUE	C18H26N4O7	F	16374	1.1491	-0.829421	0.0032435	Down	-5.7566	-6.18812	-5.59476	-5.10267	-5.61593	-6.03787	-5.4351	-5.76389	-5.01149	-5.43186	-6.13432	-5.16081	-5.76195	-6.39824	-5.14341	-6.13547	-6.3914	-5.12132	-5.09171	-4.93334	-5.92053	-6.12782	-5.69261	-5.75103	-5.52411	-6.41889	-5.83461	-5.30867	-6.14567	-4.98611	-4.87602	-5.02479	-5.01138	-5.14702	-4.75859	-5.09292	-5.06104
1.1	196.097	O-BENZYL-l-SERINE	[M+Na]+	0.0393701	FALSE	C10H13NO3	F	44267	1.4236	-1.32614	0.00333351	Down	-5.7566	-6.18812	-5.59476	-5.10267	-5.61593	-6.03787	-5.4351	-5.76389	-5.01149	-5.43186	-6.13432	-5.16081	-5.76195	-6.39824	-5.14341	-6.13547	-6.3914	-5.12132	-5.09171	-4.93334	-5.92053	-6.12782	-5.69261	-5.75103	-5.52411	-6.41889	-5.83461	-5.30867	-6.14567	-4.98611	-4.87602	-5.02479	-5.01138	-5.14702	-4.75859	-5.09292	-5.06104
11.09	431.131	Ononin	[M+H]+	0.149606	TRUE	C22H22O9	F	64295	2.2985	-2.23002	0.00351606	Down	-5.7566	-6.18812	-5.59476	-5.10268	-5.61593	-6.03787	-5.4351	-5.76389	-5.01149	-5.43186	-6.13432	-2.21605	-5.76195	-6.39824	-5.14341	-6.13547	-6.3914	-5.12132	-5.0917	-4.93334	-5.92053	-6.12782	-5.69261	-5.75103	-5.52411	-6.41889	-5.83461	-5.30867	-6.14567	-4.98611	-4.87602	-5.02479	-5.01138	-5.14702	0.0172543	-5.09292	-1.30848
10.71	631.336	His Arg Tyr Arg	[M+H]+	0.0787402	TRUE	C27H42N12O6	F	157473	1.519	-1.47799	0.00355308	Down	-5.7566	-6.18812	-5.59476	-5.10268	-5.61593	-6.03787	-5.4351	-5.76389	-5.01149	-5.43186	-6.13432	-5.16081	-5.76195	-6.39824	-5.14341	-6.13547	-6.3914	-5.12132	-5.0917	-4.93334	-5.92053	-6.12782	-5.69261	-5.75103	-5.52411	-6.41889	-5.83461	-5.30867	-6.14567	-4.98611	-4.87602	-5.02479	-5.01138	-5.14702	-4.75859	-5.09292	-5.06104
0.83	148.098	4-Hydroxyisoleucine	[M+H]+	0.023622	TRUE	C6H13NO3	F	263491	1.3663	-1.2437	0.00377193	Down	-5.7566	-6.18812	-5.59476	-5.10267	-5.61593	-6.03787	-5.4351	-5.76389	-5.01149	-5.43186	-6.13432	-5.16081	-5.76195	-6.39824	-5.14341	-6.13547	-6.3914	-5.12132	-5.09171	-4.93334	-5.92053	-6.12782	-5.69261	-5.75103	-5.52411	-6.41889	-5.83461	-5.30867	-6.14567	-4.98611	-4.87602	-2.19039	-5.01138	-5.14702	-4.75859	-5.09292	-5.06104
8.24	253.179	6-(7-Methyloctyl)-4,6-dihydro-1H,3H-furo[3,4-c]furan-1-one	[M+H]+	0.015748	TRUE	C15H24O3	F	985182	1.0073	-0.685972	0.00386727	Down	-5.7566	-6.18812	-5.59476	-5.10267	-5.61593	-6.03787	-5.4351	-5.76389	-5.01149	-5.43186	-6.13432	-5.16081	-5.76195	-6.39824	-5.14341	-6.13547	-6.3914	-5.12132	-5.09171	-4.93334	-5.92053	-6.12782	-5.69261	-5.75103	-5.52411	-6.41889	-5.83461	-5.30867	-6.14567	-4.98611	-4.87602	-5.02479	-5.01138	-5.14702	-4.75859	-5.09292	-5.06104
19.89	291.14	Trimethoprim	[M+H]+	0.0314961	FALSE	C14H18N4O3	F	2956	1.1002	-0.809755	0.00398657	Down	-5.7566	-6.18812	-5.59476	-5.10267	-5.61593	-6.03787	-5.4351	-5.76389	-5.01149	-5.43186	-6.13432	-5.16081	-5.76195	-6.39824	-5.14341	-6.13547	-6.3914	-5.12132	-5.09171	-4.93334	-5.92053	-6.12782	-5.69261	-5.75103	-5.52411	-6.41889	-5.83461	-5.30867	-6.14567	-4.98611	-4.87602	-5.02479	-5.01138	-5.14702	-4.75859	-5.09292	-5.06104
1.04	296.108	Mebendazole	[M+Na]+	0.275591	FALSE	C16H13N3O3	F	1074	2.2754	-1.19945	0.00402567	Down	-5.7566	-6.18812	-5.59476	-5.10267	-2.63063	-6.03787	-5.4351	-5.76389	-2.71377	-5.43186	-2.76519	-5.16081	-5.76195	-6.39824	-5.14341	-6.13547	-6.3914	-5.12132	-2.87329	-4.93334	-5.92053	-3.27703	-2.97941	-5.75103	-5.52411	-6.41889	-5.83461	-5.30867	-3.76483	-4.98611	-4.87602	-2.65632	-2.58882	-5.14702	-1.55078	-1.17986	-5.06104
0.87	272.171	Arg Pro	[M+H]+	0.220472	TRUE	C11H21N5O3	F	23679	1.8215	-1.31132	0.00427195	Down	-3.30273	-6.18812	-5.59476	-5.10267	-3.58943	-6.03787	-5.4351	-5.76389	-5.01149	-5.43186	-6.13432	-5.16081	-5.76195	-6.39824	-5.14341	-6.13547	-6.3914	-5.12132	-5.09171	-4.93334	-3.99336	-6.12782	-5.69261	-5.75103	-5.52411	-3.9667	-5.83461	-5.30867	-6.14567	-4.98611	-4.87602	-5.02479	-5.01138	-5.14702	-2.82061	-2.43192	-5.06104
10.87	457.182	Trp Asp His	[M+H]+	0.0551181	TRUE	C21H24N6O6	F	18912	1.5936	-1.4173	0.00427901	Down	-5.7566	-6.18812	-5.59476	-5.10267	-5.61593	-6.03787	-5.4351	-5.76389	-5.01149	-5.43186	-6.13432	-5.16081	-5.76195	-6.39824	-5.14341	-3.41296	-6.3914	-5.12132	-5.09171	-4.93334	-5.92053	-6.12782	-5.69261	-5.75103	-5.52411	-6.41889	-5.83461	-5.30867	-6.14567	-4.98611	-4.87602	-5.02479	-5.01138	-5.14702	-4.75859	-1.63809	-5.06104
10.7	419.134	Aloin A	[M+H]+	0.0629921	TRUE	C21H22O9	F	73555	1.4975	-1.54513	0.00436678	Down	-5.7566	-6.18812	-5.59476	-5.10268	-5.61593	-6.03787	-5.4351	-5.76389	-5.01149	-5.43186	-6.13432	-5.16081	-5.76195	-6.39824	-5.14341	-6.13547	-6.3914	-5.12132	-5.0917	-4.93334	-5.92053	-6.12782	-5.69261	-5.75103	-5.52411	-6.41889	-5.83461	-5.30867	-6.14567	-4.98611	-4.87602	-5.02479	-5.01138	-5.14702	-1.22087	-5.09292	-5.06104
0.99	396.143	N-(4,7-Dihydroxy-8-methyl-2-oxo-2H-chromen-3-yl)-2,2-dimethylchromane-6-carboxamide	[M+H]+	0.0393701	TRUE	C22H21NO6	F	96306	1.1407	-0.86609	0.00445129	Down	-5.7566	-6.18812	-5.59476	-5.10267	-5.61593	-6.03787	-5.4351	-5.76389	-5.01149	-5.43186	-6.13432	-5.16081	-5.76195	-6.39824	-5.14341	-6.13547	-6.3914	-5.12132	-5.09171	-4.93334	-5.92053	-6.12782	-5.69261	-5.75103	-5.52411	-6.41889	-5.83461	-5.30867	-6.14567	-4.98611	-4.87602	-5.02479	-5.01138	-5.14702	-4.75859	-5.09292	-5.06104
4.18	256.117	ALAPROCLATE	[M+Na]+	0.015748	TRUE	C13H18ClNO2	F	44412	1.0131	-0.694512	0.00447786	Down	-5.7566	-6.18812	-5.59476	-5.10267	-5.61593	-6.03787	-5.4351	-5.76389	-5.01149	-5.43186	-6.13432	-5.16081	-5.76195	-6.39824	-5.14341	-6.13547	-6.3914	-5.12132	-5.09171	-4.93334	-5.92053	-6.12782	-5.69261	-5.75103	-5.52411	-6.41889	-5.83461	-5.30867	-6.14567	-4.98611	-4.87602	-5.02479	-5.01138	-5.14702	-4.75859	-5.09292	-5.06104
0.88	335.096	7-Hydroxychlorpromazine	[M+H]+	0.0472441	TRUE	C17H19ClN2OS	F	646	1.07	-0.769311	0.00471067	Down	-5.7566	-6.18812	-5.59476	-5.10267	-5.61593	-6.03787	-5.4351	-5.76389	-5.01149	-5.43186	-6.13432	-5.16081	-5.76195	-6.39824	-5.14341	-6.13547	-6.3914	-5.12132	-5.09171	-4.93334	-5.92053	-6.12782	-5.69261	-5.75103	-5.52411	-6.41889	-5.83461	-5.30867	-6.14567	-4.98611	-2.93163	-5.02479	-5.01138	-5.14702	-4.75859	-5.09292	-5.06104
13.77	438.239	Lunarine	[M+H]+	0.0708662	TRUE	C25H31N3O4	F	43760	1.2543	-1.08179	0.00486874	Down	-5.7566	-6.18812	-5.59476	-5.10267	-5.61593	-6.03787	-5.4351	-5.76389	-5.01149	-5.43186	-6.13432	-5.16081	-5.76195	-6.39824	-5.14341	-6.13547	-6.3914	-5.12132	-5.09171	-4.93334	-5.92053	-6.12782	-5.69261	-5.75103	-5.52411	-6.41889	-5.83461	-5.30867	-6.14567	-4.98611	-4.87602	-5.02479	-5.01138	-5.14702	-4.75859	-5.09292	-5.06104
10.36	397.155	Gln Cys Phe	[M+H]+	0.023622	TRUE	C17H24N4O5S1	F	20428	1.2584	-1.16465	0.00514568	Down	-5.7566	-6.18812	-5.59476	-5.10267	-5.61593	-6.03787	-5.4351	-5.76389	-5.01149	-5.43186	-6.13432	-5.16081	-5.76195	-6.39824	-5.14341	-6.13547	-6.3914	-5.12132	-5.09171	-4.93334	-5.92053	-6.12782	-5.69261	-5.75103	-5.52411	-6.41889	-5.83461	-5.30867	-6.14567	-4.98611	-4.87602	-5.02479	-5.01138	-5.14702	-4.75859	-5.09292	-5.06104
1.03	336.119	Val Asp Cys	[M+H]+	0.023622	TRUE	C12H21N3O6S1	F	20831	1.2647	-1.13477	0.0053084	Down	-5.7566	-6.18812	-5.59476	-5.10267	-5.61593	-6.03787	-5.4351	-5.76389	-5.01149	-5.43186	-6.13432	-5.16081	-5.76195	-6.39824	-5.14341	-6.13547	-6.3914	-5.12132	-5.09171	-4.93334	-5.92053	-6.12782	-5.69261	-5.75103	-5.52411	-6.41889	-5.83461	-5.30867	-6.14567	-4.98611	-4.87602	-5.02479	-5.01138	-5.14702	-4.75859	-5.09292	-5.06104
0.89	434.22	Met Arg Gln	[M+H]+	0.0551181	TRUE	C16H31N7O5S1	F	21193	1.401	-1.28829	0.00532276	Down	-5.7566	-6.18812	-5.59476	-5.10268	-5.61593	-6.03787	-5.4351	-5.76389	-5.01149	-5.43186	-6.13432	-5.16081	-5.76195	-6.39824	-5.14341	-6.13547	-6.3914	-5.12132	-5.0917	-4.93334	-5.92053	-6.12782	-5.69261	-5.75103	-5.52411	-6.41889	-5.83461	-5.30867	-6.14567	-4.98611	-4.87602	-5.02479	-5.01138	-5.14702	-1.93236	-5.09292	-5.06104
13.58	336.145	Glu Ser Thr	[M+H]+	0.0629921	TRUE	C12H21N3O8	F	15652	1.8502	-1.80965	0.00564479	Down	-5.7566	-6.18812	-5.59476	-5.10268	-5.61593	-6.03787	-5.4351	-5.76389	-5.01149	-5.43186	-6.13432	-5.16081	-5.76195	-6.39824	-5.14341	-2.70529	-6.3914	-5.12132	-5.0917	-4.93334	-5.92053	-6.12782	-5.69261	-5.75103	-5.52411	-6.41889	-5.83461	-5.30867	-6.14567	-4.98611	-4.87602	-1.23299	-5.01138	-5.14702	-4.75859	-5.09292	-5.06104
5.31	145.081	3-Aminoquinoline	[M+H]+	0.015748	TRUE	C9H8N2	F	4108	1.061	-0.876294	0.00579846	Down	-5.7566	-6.18812	-5.59476	-5.10267	-5.61593	-6.03787	-5.4351	-5.76389	-5.01149	-5.43186	-6.13432	-5.16081	-5.76195	-6.39824	-5.14341	-6.13547	-6.3914	-5.12132	-5.09171	-4.93334	-5.92053	-6.12782	-5.69261	-5.75103	-5.52411	-6.41889	-5.83461	-5.30867	-1.4894	-4.98611	-4.87602	-5.02479	-5.01138	-5.14702	-4.75859	-5.09292	-5.06104
0.9	201.083	Diphenylmethylphosphine	[M+H]+	0.220472	FALSE	C13H13P	F	518	1.722	-1.02847	0.00584784	Down	-5.7566	-6.18812	-2.74684	-5.10267	-5.61593	-4.14337	-5.4351	-5.76389	-5.01149	-5.43186	-6.13432	-5.16081	-5.76195	-6.39824	-5.14341	-3.94861	-6.3914	-5.12132	-5.09171	-4.93334	-3.45511	-6.12782	-5.69261	-5.75103	-5.52411	-6.41889	-3.56996	-5.30867	-6.14567	-4.98611	-4.87602	-1.85221	-5.01138	-5.14702	-4.75859	-2.6905	-5.06104
12.05	370.161	Thr Tyr Ser	[M+H]+	0.023622	TRUE	C16H23N3O7	F	16361	1.3033	-1.2418	0.0062275	Down	-5.7566	-6.18812	-5.59476	-5.10267	-5.61593	-6.03787	-5.4351	-5.76389	-5.01149	-5.43186	-6.13432	-5.16081	-5.76195	-6.39824	-5.14341	-6.13547	-6.3914	-5.12132	-5.09171	-4.93334	-5.92053	-6.12782	-5.69261	-5.75103	-5.52411	-6.41889	-5.83461	-5.30867	-6.14567	-1.32466	-4.87602	-5.02479	-5.01138	-5.14702	-4.75859	-5.09292	-5.06104
5.97	180.102	Phenacetine	[M+H]+	0.015748	TRUE	C10H13NO2	F	486	1.0075	-0.793996	0.00638281	Down	-5.7566	-6.18812	-5.59476	-5.10267	-5.61593	-6.03787	-5.4351	-5.76389	-5.01149	-5.43186	-6.13432	-5.16081	-5.76195	-6.39824	-5.14341	-6.13547	-6.3914	-5.12132	-5.09171	-4.93334	-5.92053	-6.12782	-5.69261	-5.75103	-5.52411	-6.41889	-5.83461	-5.30867	-1.68807	-4.98611	-4.87602	-5.02479	-3.51732	-5.14702	-4.75859	-5.09292	-5.06104
11.15	438.243	Tafluprost ethyl amide	[M+H]+	0.023622	TRUE	C24H33F2NO4	F	96555	1.211	-1.24137	0.00670688	Down	-5.7566	-6.18812	-5.59476	-5.10268	-5.61593	-6.03787	-5.4351	-5.76389	-5.01149	-5.43186	-6.13432	-5.16081	-5.76195	-6.39824	-5.14341	-6.13547	-6.3914	-5.12132	-5.0917	-4.93334	-5.92053	-6.12782	-5.69261	-5.75103	-5.52411	-6.41889	-5.83461	-5.30867	-3.31336	-4.98611	-4.87602	-5.02479	-0.627879	-5.14702	-4.75859	-3.22322	-5.06104
1.05	500.195	4-[Hydroxy(phenyl)methyl]-5-oxo-3-phenyl-2,5-dihydro-2-furanyl 2-acetamido-2-deoxy-6-O-methylhexopyranoside	[M+H]+	0.023622	FALSE	C26H29NO9	F	985237	1.3007	-1.29051	0.00673816	Down	-5.7566	-6.18812	-5.59476	-5.10267	-5.61593	-6.03787	-5.4351	-5.76389	-5.01149	-5.43186	-6.13432	-5.16081	-5.76195	-6.39824	-5.14341	-6.13547	-6.3914	-5.12132	-5.09171	-4.93334	-5.92053	-6.12782	-5.69261	-5.75103	-5.52411	-6.41889	-5.83461	-5.30867	-6.14567	-4.98611	-4.87602	-5.02479	-5.01138	-5.14702	-4.75859	-5.09292	-5.06104
12.73	414.155	Noscapine	[M+H]+	0.015748	TRUE	C22H23NO7	F	43280	1.0095	-0.758837	0.00676685	Down	-5.7566	-6.18812	-5.59476	-5.10267	-5.61593	-6.03787	-5.4351	-5.76389	-5.01149	-5.43186	-6.13432	-5.16081	-5.76195	-6.39824	-5.14341	-6.13547	-6.3914	-5.12132	-5.09171	-4.93334	-5.92053	-6.12782	-5.69261	-5.75103	-5.52411	-6.41889	-5.83461	-5.30867	-6.14567	-4.98611	-4.87602	-5.02479	-5.01138	-5.14702	-4.75859	-5.09292	-5.06104
0.96	344.085	1-Anilino-9,10-dioxo-2-anthroic acid	[M+H]+	0.0393701	FALSE	C21H13NO4	F	96354	1.081	-0.837996	0.00697509	Down	-5.7566	-6.18812	-5.59476	-5.10267	-5.61593	-6.03787	-5.4351	-5.76389	-5.01149	-5.43186	-6.13432	-5.16081	-5.76195	-6.39824	-5.14341	-6.13547	-6.3914	-5.12132	-5.09171	-4.93334	-5.92053	-6.12782	-5.69261	-5.75103	-5.52411	-6.41889	-5.83461	-5.30867	-6.14567	-4.98611	-2.88129	-5.02479	-5.01138	-5.14702	-4.75859	-5.09292	-5.06104
0.83	418.159	His Met Met	[M+H]+	0.023622	TRUE	C16H27N5O4S2	F	16157	1.2519	-1.18394	0.00698649	Down	-5.7566	-6.18812	-5.59476	-5.10267	-5.61593	-6.03787	-5.4351	-5.76389	-5.01149	-5.43186	-6.13432	-5.16081	-5.76195	-6.39824	-5.14341	-6.13547	-6.3914	-5.12132	-5.09171	-4.93334	-5.92053	-6.12782	-5.69261	-5.75103	-5.52411	-6.41889	-5.83461	-5.30867	-6.14567	-4.98611	-4.87602	-5.02479	-5.01138	-1.20538	-4.75859	-5.09292	-5.06104
14.26	467.202	Clobetasol propionate	[M+H]+	0.283465	FALSE	C25H32ClFO5	F	1867	2.0036	-1.44939	0.00710311	Down	-5.7566	-6.18812	-5.59476	-5.10268	-5.61593	-6.03787	-5.4351	-5.76389	-5.01149	-5.43186	-6.13432	-5.16081	-5.76195	-3.14258	-5.14341	-2.4951	-6.3914	-5.12132	-5.0917	-4.93334	-5.92053	-6.12782	-5.69261	-5.75103	-5.52411	-2.58847	-5.83461	-5.30867	-2.94309	-4.98611	-4.87602	-1.15771	-5.01138	-5.14702	-4.75859	-5.09292	-5.06104
11.19	299.128	(&amp;plusmn;)-Enterolactone	[M+H]+	0.0629921	TRUE	C18H18O4	F	64734	1.062	-0.560418	0.00716174	Down	-5.7566	-6.18812	-5.59476	-3.29395	-5.61593	-6.03787	-5.4351	-5.76389	-5.01149	-5.43186	-6.13432	-5.16081	-5.76195	-6.39824	-5.14341	-6.13547	-6.3914	-5.12132	-5.09171	-4.93334	-5.92053	-6.12782	-5.69261	-5.75103	-5.52411	-6.41889	-5.83461	-5.30867	-6.14567	-2.98635	-4.87602	-5.02479	-5.01138	-5.14702	-4.75859	-5.09292	-5.06104
11.32	354.17	Thr Ala Tyr	[M+H]+	0.023622	TRUE	C16H23N3O6	F	18380	1.0131	-0.775119	0.00731605	Down	-5.7566	-6.18812	-5.59476	-5.10267	-5.61593	-6.03787	-5.4351	-5.76389	-5.01149	-5.43186	-6.13432	-5.16081	-5.76195	-6.39824	-5.14341	-6.13547	-6.3914	-5.12132	-5.09171	-4.93334	-5.92053	-6.12782	-5.69261	-5.75103	-5.52411	-6.41889	-5.83461	-5.30867	-6.14567	-4.98611	-4.87602	-5.02479	-5.01138	-5.14702	-4.75859	-5.09292	-5.06104
12.83	468.177	YM-201636	[M+H]+	0.015748	FALSE	C25H21N7O3	F	45562	1.0676	-0.887824	0.00744086	Down	-5.7566	-6.18812	-5.59476	-5.10267	-5.61593	-6.03787	-5.4351	-5.76389	-5.01149	-5.43186	-6.13432	-5.16081	-5.76195	-6.39824	-5.14341	-6.13547	-6.3914	-5.12132	-5.09171	-4.93334	-5.92053	-6.12782	-5.69261	-5.75103	-5.52411	-6.41889	-5.83461	-5.30867	-6.14567	-4.98611	-4.87602	-5.02479	-5.01138	-5.14702	-4.75859	-5.09292	-5.06104
11.17	471.243	3-Hydroxy-6-methylheptyl 2-O-?-D-glucopyranosyl-?-D-glucopyranoside	[M+H]+	0.015748	TRUE	C20H38O12	F	985069	1.1302	-1.02993	0.00754213	Down	-5.7566	-6.18812	-5.59476	-5.10267	-5.61593	-6.03787	-5.4351	-5.76389	-5.01149	-5.43186	-6.13432	-5.16081	-5.76195	-6.39824	-5.14341	-6.13547	-6.3914	-5.12132	-5.09171	-4.93334	-5.92053	-6.12782	-5.69261	-5.75103	-5.52411	-6.41889	-5.83461	-5.30867	-6.14567	-4.98611	-4.87602	-5.02479	-5.01138	-5.14702	-4.75859	-5.09292	-5.06104
7.74	376.223	Pro Ile Phe	[M+H]+	0.015748	TRUE	C20H29N3O4	F	17226	1.0225	-0.817426	0.00820167	Down	-5.7566	-6.18812	-5.59476	-5.10267	-5.61593	-6.03787	-5.4351	-5.76389	-5.01149	-5.43186	-6.13432	-5.16081	-5.76195	-6.39824	-5.14341	-6.13547	-6.3914	-5.12132	-5.09171	-4.93334	-5.92053	-6.12782	-5.69261	-5.75103	-5.52411	-6.41889	-5.83461	-5.30867	-6.14567	-4.98611	-4.87602	-5.02479	-5.01138	-1.98105	-4.75859	-5.09292	-5.06104
1.08	233.149	Leu Thr	[M+NH4]+	0.314961	FALSE	C10H20N2O4	F	23910	1.5887	-1.21254	0.00843657	Down	-5.7566	-6.18812	-5.59476	-5.10267	-5.61593	-4.07117	-5.4351	-5.76389	-5.01149	-5.43186	-6.13432	-5.16081	-5.76195	-6.39824	-5.14341	-3.43741	-6.3914	-5.12132	-5.09171	-4.93334	-3.90095	-4.19559	-5.69261	-5.75103	-5.52411	-6.41889	-5.83461	-5.30867	-6.14567	-4.98611	-2.94692	-3.22611	-5.01138	-2.96819	-2.58938	-2.40602	-5.06104
11.65	446.184	Glipizide	[M+H]+	0.19685	TRUE	C21H27N5O4S	F	3120	2.3828	-4.70405	0.00848034	Down	-5.7566	-6.18812	-5.59476	-5.10268	-5.61593	-6.03787	-5.4351	-5.76389	-5.01149	-5.43186	-6.13432	-5.16081	-5.76195	-6.39824	-5.14341	-6.13547	-6.3914	-5.12132	-5.0917	-4.93334	-5.92053	-6.12782	-5.69261	-5.75103	-5.52411	-6.41889	-5.83461	-5.30867	-6.14567	-4.98611	-4.87602	-5.02479	-5.01138	-5.14702	-4.75859	-5.09292	-5.06104
12.35	379.146	Cys Trp Ala	[M+H]+	0.015748	TRUE	C17H22N4O4S1	F	22431	1.104	-1.01864	0.00875193	Down	-5.7566	-6.18812	-5.59476	-5.10267	-5.61593	-6.03787	-5.4351	-5.76389	-5.01149	-5.43186	-6.13432	-5.16081	-5.76195	-6.39824	-5.14341	-6.13547	-6.3914	-5.12132	-5.09171	-4.93334	-5.92053	-6.12782	-5.69261	-5.75103	-5.52411	-6.41889	-5.83461	-5.30867	-6.14567	-4.98611	-4.87602	-5.02479	-5.01138	-5.14702	-4.75859	-5.09292	-5.06104
12.44	427.148	Anhydrotetracycline	[M+H]+	0.023622	FALSE	C22H22N2O7	F	64673	1.11	-1.03821	0.00893713	Down	-5.7566	-6.18812	-5.59476	-5.10267	-5.61593	-6.03787	-5.4351	-5.76389	-5.01149	-5.43186	-6.13432	-5.16081	-5.76195	-6.39824	-5.14341	-6.13547	-6.3914	-5.12132	-5.09171	-4.93334	-5.92053	-6.12782	-5.69261	-5.75103	-5.52411	-6.41889	-5.83461	-5.30867	-6.14567	-4.98611	-4.87602	-5.02479	-5.01138	-5.14702	-4.75859	-5.09292	-5.06104
8.65	287.114	His Met	[M+H]+	0.0551181	TRUE	C11H18N4O3S1	F	23706	1.1178	-1.09218	0.00900484	Down	-5.7566	-6.18812	-5.59476	-5.10267	-5.61593	-6.03787	-5.4351	-5.76389	-5.01149	-5.43186	-6.13432	-5.16081	-5.76195	-6.39824	-5.14341	-6.13547	-6.3914	-5.12132	-5.09171	-4.93334	-5.92053	-6.12782	-5.69261	-5.75103	-5.52411	-6.41889	-5.83461	-5.30867	-6.14567	-4.98611	-4.87602	-5.02479	-5.01138	-5.14702	-4.75859	-5.09292	-5.06104
7.23	270.179	Bifemelane	[M+H]+	0.0472441	FALSE	C18H23NO	F	1331	1.0128	-0.911159	0.00927853	Down	-5.7566	-6.18812	-5.59476	-5.10267	-5.61593	-6.03787	-5.4351	-5.76389	-5.01149	-5.43186	-6.13432	-5.16081	-5.76195	-6.39824	-5.14341	-6.13547	-6.3914	-5.12132	-5.09171	-4.93334	-5.92053	-6.12782	-5.69261	-5.75103	-5.52411	-6.41889	-5.83461	-5.30867	-6.14567	-4.98611	-4.87602	-5.02479	-5.01138	-5.14702	-4.75859	-5.09292	-5.06104
9.39	227.094	Genipin	[M+H]+	0.0551181	TRUE	C11H14O5	F	45285	1.3495	-1.47915	0.010047	Down	-5.7566	-6.18812	-5.59476	-5.10268	-5.61593	-6.03787	-5.4351	-5.76389	-5.01149	-5.43186	-6.13432	-5.16081	-5.76195	-6.39824	-5.14341	-6.13547	-4.47926	-5.12132	-5.0917	-4.93334	-5.92053	-6.12782	-5.69261	-5.75103	-5.52411	-6.41889	-5.83461	-5.30867	-6.14567	-4.98611	-2.92156	-5.02479	-5.01138	-5.14702	-4.75859	-5.09292	-5.06104
13.46	517.302	Ile Gln Lys Glu	[M+H]+	0.015748	FALSE	C22H40N6O8	F	164842	1.0015	-0.844942	0.010055	Down	-5.7566	-6.18812	-5.59476	-5.10267	-5.61593	-6.03787	-5.4351	-5.76389	-5.01149	-5.43186	-6.13432	-5.16081	-5.76195	-6.39824	-5.14341	-6.13547	-6.3914	-5.12132	-5.09171	-4.93334	-5.92053	-6.12782	-5.69261	-5.75103	-5.52411	-6.41889	-5.83461	-5.30867	-6.14567	-4.98611	-4.87602	-5.02479	-5.01138	-5.14702	-4.75859	-2.98528	-5.06104
1.08	138.09	Phenylethanolamine	[M+NH4]+	0.0472441	FALSE	C8H11NO	F	59	1.1884	-1.00085	0.0103355	Down	-5.7566	-6.18812	-5.59476	-5.10267	-3.93052	-6.03787	-5.4351	-5.76389	-5.01149	-5.43186	-6.13432	-5.16081	-5.76195	-6.39824	-5.14341	-6.13547	-6.3914	-5.12132	-5.09171	-4.93334	-5.92053	-6.12782	-5.69261	-5.75103	-5.52411	-6.41889	-5.83461	-5.30867	-1.59081	-4.98611	-4.87602	-5.02479	-2.14885	-5.14702	-4.75859	-3.28729	-5.06104
10.69	423.172	Ser Met Trp	[M+H]+	0.110236	TRUE	C19H26N4O5S1	F	21163	2.1337	-4.04757	0.0107544	Down	-5.7566	-6.18812	-5.59476	-5.10268	-5.61593	-6.03787	-5.4351	-5.76389	-5.01149	-5.43186	-6.13432	-5.16081	-5.76195	-6.39824	-5.14341	-6.13547	-6.3914	-5.12132	-5.0917	-4.93334	-5.92053	-6.12782	-5.69261	-5.75103	-5.52411	-6.41889	-5.83461	-5.30867	-6.14567	-4.98611	-4.87602	-5.02479	-5.01138	-5.14702	-4.75859	-5.09292	-5.06104
10.38	311.131	Descarboethoxyloratadine	[M+H]+	0.015748	FALSE	C19H19ClN2	F	1022	1.169	-1.29752	0.0108336	Down	-5.7566	-6.18812	-5.59476	-5.10268	-5.61593	-6.03787	-5.4351	-5.76389	-5.01149	-5.43186	-6.13432	-5.16081	-5.76195	-6.39824	-5.14341	-6.13547	-6.3914	-5.12132	-5.0917	-4.93334	-5.92053	-6.12782	-5.69261	-5.75103	-5.52411	-6.41889	-5.83461	-5.30867	-6.14567	-4.98611	-4.87602	-5.02479	-5.01138	-5.14702	-4.75859	-5.09292	-5.06104
13.44	439.183	Glu Tyr Gln	[M+H]+	0.023622	TRUE	C19H26N4O8	F	19217	1.4479	-1.80278	0.0112513	Down	-5.7566	-6.18812	-5.59476	-5.10268	-5.61593	-6.03787	-5.4351	-5.76389	-5.01149	-5.43186	-6.13432	-5.16081	-5.76195	-6.39824	-5.14341	-6.13547	-6.3914	-5.12132	-5.0917	-4.93334	-5.92053	-6.12782	-5.69261	-5.75103	-5.52411	-6.41889	-5.83461	-5.30867	-6.14567	-4.98611	-4.87602	-5.02479	-5.01138	-5.14702	-4.75859	-0.75706	-5.06104
13.74	540.231	Asp Lys Tyr Asp	[M+H]+	0.023622	TRUE	C23H33N5O10	F	123062	1.66	-2.78211	0.0121221	Down	-5.7566	-6.18812	-5.59476	-5.10267	-5.61593	-6.03787	-5.4351	-5.76389	-5.01149	-5.43186	-6.13432	-5.16081	-5.76195	-6.39824	-5.14341	-6.13547	-6.3914	-5.12132	-5.09171	-4.93334	-5.92053	-6.12782	-5.69261	-5.75103	-5.52411	-6.41889	-5.83461	-5.30867	-6.14567	-4.98611	-4.87602	-5.02479	-5.01138	-5.14702	-4.75859	-5.09292	-5.06104
11.47	413.17	His Glu Gln	[M+H]+	0.19685	FALSE	C16H24N6O7	F	18029	2.6525	-5.99333	0.012909	Down	-5.7566	-6.18812	-5.59476	-5.10267	-5.61593	-6.03787	-5.4351	-5.76389	-5.01149	-5.43186	-6.13432	-5.16081	-5.76195	-6.39824	-5.14341	-6.13547	-6.3914	-5.12132	-5.09171	-4.93334	-5.92053	-6.12782	-5.69261	-5.75103	-5.52411	-6.41889	-5.83461	-5.30867	-6.14567	-4.98611	-4.87602	-5.02479	-5.01138	-5.14702	-3.09381	-5.09292	-5.06104
21.11	446.164	Neolinustatin	[M+Na]+	0.102362	FALSE	C17H29NO11	F	66915	1.2259	0.913936	0.0130075	Up	-5.7566	-6.18812	-5.59476	-5.10267	-5.61593	-6.03787	-3.01973	-5.76389	-5.01149	-3.19923	-3.20993	-5.16081	-3.60427	-6.39824	-5.14341	-6.13547	-3.79052	-5.12132	-5.09171	-4.93334	-5.92053	-3.11679	-3.50946	-3.7302	-5.52411	-4.01077	-3.66387	-5.30867	-6.14567	-4.98611	-4.87602	-5.02479	-5.01138	-5.14702	-4.75859	-5.09292	-5.06104
0.92	219.099	CAY10574	[M+H]+	0.354331	FALSE	C9H10N6O	F	45317	1.7046	-0.949724	0.0132734	Down	-3.10142	-6.18812	-3.53532	-5.10268	-3.21803	-6.03787	-5.4351	-5.76389	-5.01149	-5.43186	-2.88963	-5.16081	-5.76195	-6.39824	-5.14341	-6.13547	-4.01174	-5.12132	-5.0917	-4.93334	-3.6995	-6.12782	-3.32921	-5.75103	-5.52411	-6.41889	-3.44986	-5.30867	-3.16095	-2.23547	-4.87602	-2.86704	-5.01138	-5.14702	-4.75859	-2.6291	-5.06104
0.96	141.066	Gaboxadol	[M+H]+	0.795276	TRUE	C6H8N2O2	F	44367	2.3582	-1.06575	0.0134913	Down	-5.7566	-0.869975	-2.51899	-3.46757	-1.72619	-6.03787	-2.96413	-3.05905	-0.113328	-5.43186	-2.38025	-2.02329	-3.66523	-2.86535	-2.68032	-3.10096	-1.69238	-2.84377	-2.20635	-2.52063	-3.12958	-6.12782	-2.82469	-5.75103	-2.26011	-6.41889	-2.11788	-5.30867	0.527844	-4.98611	-2.16675	-0.729946	-1.37464	-2.21291	-4.75858	-2.2293	-1.58954
1.05	316.152	Ala Pro Glu	[M+H]+	0.15748	TRUE	C13H21N3O6	F	19367	1.5155	-0.812581	0.0141004	Down	-5.7566	-6.18812	-5.59476	-5.10267	-2.8364	-6.03787	-5.4351	-5.76389	-2.6831	-5.43186	-6.13432	-5.16081	-5.76195	-6.39824	-5.14341	-6.13547	-6.3914	-5.12132	-5.09171	-4.93334	-5.92053	-2.9504	-5.69261	-5.75103	-5.52411	-6.41889	-5.83461	-5.30867	-6.14567	-4.98611	-4.87602	-5.02479	-5.01138	-5.14702	-4.75859	-5.09292	-5.06104
6.83	472.06	GW 0742	[M+H]+	0.0393701	TRUE	C21H17F4NO3S2	F	64629	2.5889	-5.23817	0.0141596	Down	-5.7566	-6.18812	-5.59476	-5.10267	-5.61593	-6.03787	-5.4351	-5.76389	-5.01149	-5.43186	-6.13432	-5.16081	-5.76195	-6.39824	-5.14341	-6.13547	-6.3914	-5.12132	-5.09171	-4.93334	-5.92053	-6.12782	-5.69261	-5.75103	-5.52411	-6.41889	-5.83461	-5.30867	-6.14567	-4.98611	-4.87602	-5.02479	-5.01138	-5.14702	-4.75859	-5.09292	-5.06104
9.68	363.168	Cys Leu Gln	[M+H]+	0.141732	TRUE	C14H26N4O5S1	F	16434	1.8072	-2.80386	0.0146085	Down	-5.7566	-6.18812	-5.59476	-5.10267	-5.61593	-6.03787	-5.4351	-5.76389	-3.07939	-5.43186	-6.13432	-5.16081	-5.76195	-6.39824	-5.14341	-6.13547	-4.12928	-5.12132	-5.09171	-4.93334	-5.92053	-3.88601	-5.69261	-5.75103	-5.52411	-6.41889	-5.83461	-5.30867	-6.14567	-4.98611	-4.87602	-5.02479	-5.01138	-5.14702	-4.75859	-5.09292	-5.06104
1.07	289.06	N-1-Desalkylflurazepam	[M+H]+	0.0866142	TRUE	C15H10ClFN2O	F	2913	2.2244	-3.84924	0.0147939	Down	-5.7566	-6.18812	-5.59476	-5.10268	-5.61593	-6.03787	-5.4351	-5.76389	-5.01149	-5.43186	-6.13432	-5.16081	-5.76195	-6.39824	-5.14341	-6.13547	-6.3914	-5.12132	-5.0917	-4.93334	-5.92053	-6.12782	-3.16711	-5.75103	-5.52411	-6.41889	-5.83461	-5.30867	-6.14567	-4.98611	-4.87602	-5.02479	-5.01138	-5.14702	-4.75859	2.07052	-5.06104
10.22	331.119	Halofenozide	[M+H]+	0.173228	TRUE	C18H19ClN2O2	F	72560	1.4249	-1.36904	0.0148354	Down	-5.7566	-6.18812	-5.59476	-5.10268	-5.61593	-6.03787	-5.4351	-5.76389	-5.01149	-5.43186	-6.13432	-5.16081	-5.76195	-6.39824	-5.14341	-6.13547	-6.3914	-5.12132	-5.0917	-4.93334	-5.92053	-3.01382	-5.69261	-5.75103	-5.52411	-6.41889	-5.83461	-5.30867	-6.14567	-0.862958	-4.87602	-5.02479	-2.22205	-5.14702	-4.75859	-5.09292	-5.06104
8.14	439.163	His-HoPhe-OH	[M+H]+	0.015748	TRUE	C22H22N4O6	F	65346	1.2057	-1.77471	0.0148377	Down	-5.7566	-6.18812	-5.59476	-5.10268	-5.61593	-6.03787	-5.4351	-5.76389	-5.01149	-5.43186	-6.13432	-5.16081	-5.76195	-6.39824	-5.14341	-6.13547	-6.3914	-5.12132	-5.0917	-4.93334	-5.92053	-6.12782	-5.69261	-5.75103	-5.52411	-6.41889	-5.83461	-5.30867	-6.14567	-4.98611	-4.87602	-5.02479	-5.01138	-5.14702	-4.75859	-5.09292	-5.06104
6.77	263.139	Pro Phe	[M+H]+	0.023622	FALSE	C14H18N2O3	F	23690	1.2483	-1.61702	0.0148435	Down	-5.7566	-6.18812	-5.59476	-5.10268	-5.61593	-6.03787	-5.4351	-5.76389	-5.01149	-5.43186	-6.13432	-5.16081	-5.76195	-6.39824	-5.14341	-6.13547	-6.3914	-5.12132	-5.0917	-4.93334	-5.92053	-6.12782	-5.69261	-5.75103	-5.52411	-6.41889	-5.83461	-5.30867	-6.14567	-4.98611	-4.87602	-5.02479	-5.01138	-5.14702	-4.75859	-5.09292	-5.06104
12.18	573.341	Val Arg Ala Asp Leu	[M+H]+	0.0551181	TRUE	C24H44N8O8	F	264181	1.2294	-1.11265	0.015096	Down	-5.7566	-6.18812	-5.59476	-5.10268	-5.61593	-6.03787	-5.4351	-5.76389	-5.01149	-5.43186	-6.13432	-5.16081	-5.76195	-6.39824	-5.14341	-6.13547	-6.3914	-2.77899	-5.0917	-4.93334	-5.92053	-6.12782	-5.69261	-5.75103	-5.52411	-6.41889	-5.83461	-5.30867	-6.14567	-4.98611	-0.452374	-5.02479	-5.01138	-5.14702	-4.75859	-5.09292	-5.06104
21.26	512.237	Ser Tyr Lys Asp	[M+H]+	0.015748	FALSE	C22H33N5O9	F	231241	1.3822	-2.29121	0.0152982	Down	-5.7566	-6.18812	-5.59476	-5.10267	-5.61593	-6.03787	-5.4351	-5.76389	-5.01149	-5.43186	-6.13432	-5.16081	-5.76195	-6.39824	-5.14341	-6.13547	-6.3914	-5.12132	-5.09171	-4.93334	-5.92053	-6.12782	-5.69261	-5.75103	-5.52411	-6.41889	-5.83461	-5.30867	-6.14567	-4.98611	-4.87602	-5.02479	-5.01138	-5.14702	-4.75859	-5.09292	-5.06104
14.85	547.16	Daidzein 4',7-dirhamnoside; 4-{7-[(6-Deoxy-?-L-mannopyranosyl)oxy]-4-oxo-4H-chromen-3-yl}phenyl 6-deoxy-?-L-mannopyranoside	[M+H]+	0.023622	TRUE	C27H30O12	F	985525	1.0686	-1.25553	0.0157282	Down	-5.7566	-6.18812	-5.59476	-5.10268	-5.61593	-6.03787	-5.4351	-5.76389	-5.01149	-5.43186	-6.13432	-5.16081	-5.76195	-6.39824	-5.14341	-6.13547	-6.3914	-5.12132	-5.0917	-4.93334	-5.92053	-6.12782	-5.69261	-5.75103	-5.52411	-6.41889	-5.83461	-5.30867	-6.14567	-4.98611	-4.87602	-5.02479	-0.453481	-5.14702	-4.75859	-5.09292	-5.06104
1	281.142	N-HISTIDYL-2-AMINONAPHTHALENE (&amp;beta;NA)	[M+H]+	0.15748	FALSE	C16H16N4O	F	44316	1.7963	-2.0862	0.0161153	Down	-5.7566	-6.18812	-5.59476	-5.10268	-5.61593	-6.03787	-5.4351	-5.76389	-5.01149	-5.43186	-6.13432	-5.16081	-5.76195	-6.39824	-5.14341	-1.94568	-6.3914	-5.12132	-5.0917	-4.93334	-5.92053	-6.12782	-5.69261	-5.75103	-5.52411	-6.41889	-5.83461	-5.30867	-3.00603	-4.98611	-4.87602	-5.02479	-5.01138	-2.18697	-0.555437	-5.09292	-5.06104
22.29	436.342	CAY10621	[M+Na]+	0.0393701	TRUE	C26H45NO4	F	45549	1.0302	-0.813908	0.0163086	Down	-5.7566	-6.18812	-5.59476	-5.10267	-5.61593	-6.03787	-5.4351	-5.76389	-5.01149	-5.43186	-6.13432	-5.16081	-5.76195	-6.39824	-5.14341	-6.13547	-6.3914	-5.12132	-5.09171	-4.93334	-5.92053	-3.9473	-5.69261	-5.75103	-5.52411	-6.41889	-5.83461	-5.30867	-2.46745	-4.98611	-4.87602	-5.02479	-5.01138	-2.27699	-4.75859	-5.09292	-5.06104
10.97	315.196	CAY10514	[M+H]+	0.015748	TRUE	C20H28O4	F	45155	1.0762	-1.18162	0.0163862	Down	-5.7566	-6.18812	-5.59476	-5.10268	-5.61593	-6.03787	-5.4351	-5.76389	-5.01149	-5.43186	-6.13432	-5.16081	-5.76195	-6.39824	-5.14341	-6.13547	-6.3914	-5.12132	-5.0917	-4.93334	-5.92053	-6.12782	-5.69261	-5.75103	-5.52411	-6.41889	-5.83461	-5.30867	-6.14567	-4.98611	-4.87602	-0.877422	-5.01138	-5.14702	-4.75859	-5.09292	-5.06104
10.45	405.173	Asp Arg Asp	[M+H]+	0.0314961	FALSE	C14H24N6O8	F	17022	1.5716	-3.11413	0.0167583	Down	-5.7566	-6.18812	-5.59476	-5.10268	-5.61593	-6.03787	-5.4351	-5.76389	-5.01149	-5.43186	-6.13432	-5.16081	-5.76195	-6.39824	-5.14341	-6.13547	-6.3914	-5.12132	-5.0917	-4.93334	-5.92053	-6.12782	-5.69261	-5.75103	-5.52411	-6.41889	-5.83461	-5.30867	-6.14567	2.14496	-4.87602	-5.02479	-5.01138	-5.14702	-4.75858	-5.09292	-5.06104
13.09	492.205	Ser Asp Arg Asp	[M+Na]+	0.149606	TRUE	C17H29N7O10	F	224561	1.4604	-0.84022	0.0179386	Down	-5.7566	-6.18812	-5.59476	-5.10267	-5.61593	-6.03787	-5.4351	-5.76389	-3.20354	-5.43186	-6.13432	-5.16081	-5.76195	-2.17138	-5.14341	-3.37784	-6.3914	-5.12132	-5.09171	-4.93334	-5.92053	-6.12782	-5.69261	-5.75103	-5.52411	-6.41889	-5.83461	-5.30867	-3.39235	-4.98611	-4.87602	-1.81704	-5.01138	-5.14702	-4.75859	-5.09292	-5.06104
9.9	523.144	5-Hydroxy-3-(5-hydroxy-2,4-dimethoxyphenyl)-6-methoxy-4-oxo-4H-chromen-7-yl hexopyranoside	[M+H]+	0.015748	FALSE	C24H26O13	F	985387	1.1534	-1.82863	0.0200167	Down	-5.7566	-6.18812	-5.59476	-5.10268	-5.61593	-6.03787	-5.4351	-5.76389	-5.01149	-5.43186	-6.13432	-5.16081	-5.76195	-6.39824	-5.14341	-6.13547	-6.3914	-5.12132	-5.0917	-4.93334	-5.92053	-6.12782	-5.69261	-5.75103	-5.52411	-6.41889	-5.83461	-5.30867	-6.14567	-4.98611	-4.87602	-5.02479	-5.01138	-5.14702	-4.75859	-5.09292	-5.06104
0.87	276.119	Ala Ala Asp	[M+H]+	0.299213	TRUE	C10H17N3O6	F	15667	2.5217	-2.11666	0.0221254	Down	-5.7566	-0.600587	-5.59476	-5.10268	-5.61593	-6.03787	-5.4351	-5.76389	-5.01149	-5.43186	-6.13432	-5.16081	-5.76195	-6.39824	-5.14341	-6.13547	-1.77639	-5.12132	-5.0917	-0.960218	-5.92053	-6.12782	-5.69261	-5.75103	-5.52411	-6.41889	-5.83461	-5.30867	-2.62974	-1.47978	-4.87602	-1.33676	0.30877	-0.270623	-4.75858	-5.09292	-0.437942
23.15	269.129	Deoxycoformycin	[M+H]+	0.228347	FALSE	C11H16N4O4	F	65742	1.6969	-1.11097	0.0221606	Down	-5.7566	-3.88393	-5.59476	-5.10268	-5.61593	-6.03787	-5.4351	-5.76389	-5.01149	-3.3298	-6.13432	-2.66286	-5.76195	-6.39824	-5.14341	-6.13547	-6.3914	-2.12343	-5.0917	-4.93334	-5.92053	-6.12782	-3.27915	-5.75103	-5.52411	-6.41889	-5.83461	-5.30867	-6.14567	-4.98611	-4.87602	-1.45455	-5.01138	-2.24594	-4.75859	-5.09292	-5.06104
1.08	254.161	ANABASAMINE	[M+H]+	0.0866142	TRUE	C16H19N3	F	44025	1.3359	-1.0406	0.0226811	Down	-5.7566	-3.91133	-5.59476	-5.10268	-5.61593	-6.03787	-5.4351	-5.76389	-5.01149	-5.43186	-6.13432	-5.16081	-5.76195	-6.39824	-2.32915	-6.13547	-6.3914	-5.12132	-5.0917	-4.93334	-5.92053	-6.12782	-5.69261	-5.75103	-5.52411	-6.41889	-5.83461	-5.30867	-6.14567	-4.98611	-4.87602	-5.02479	-5.01138	-3.11528	-1.23085	-5.09292	-5.06104
16.95	768.319	Streptoval C	[M+H]+	0.133858	TRUE	C40H49NO14	F	85109	1.2305	1.08216	0.0227971	Up	-3.97345	-2.06473	-5.59476	-5.10267	-5.61593	-6.03787	-5.4351	-5.76389	-5.01149	-3.42539	-6.13432	-5.16081	-5.76195	-3.8155	-5.14341	-6.13547	-2.73976	-5.12132	-5.09171	-2.7766	-5.92053	-3.77697	-5.69261	-5.75103	-3.69333	-2.72056	-5.83461	-5.30867	-6.14567	-4.98611	-4.87602	-5.02479	-5.01138	-5.14702	-4.75859	-5.09292	-5.06104
9.32	379.176	Thr Arg Cys	[M+H]+	0.015748	FALSE	C13H26N6O5S1	F	21101	1.2354	-2.43906	0.0230562	Down	-5.7566	-6.18812	-5.59476	-5.10267	-5.61593	-6.03787	-5.4351	-5.76389	-5.01149	-5.43186	-6.13432	-5.16081	-5.76195	-6.39824	-5.14341	-6.13547	-6.3914	-5.12132	-5.09171	-4.93334	-5.92053	-6.12782	-5.69261	-5.75103	-5.52411	-6.41889	-5.83461	-5.30867	-6.14567	-4.98611	-4.87602	-5.02479	-5.01138	-5.14702	-4.75859	-5.09292	-5.06104
25.55	363.184	Gly Arg Met	[M+H]+	0.133858	TRUE	C13H26N6O4S1	F	17128	1.2795	-0.883275	0.0233214	Down	-5.7566	-3.1242	-5.59476	-5.10267	-5.61593	-3.77776	-5.4351	-5.76389	-5.01149	-5.43186	-6.13432	-5.16081	-5.76195	-4.34999	-5.14341	-6.13547	-6.3914	-5.12132	-5.09171	-4.93334	-5.92053	-6.12782	-5.69261	-5.75103	-5.52411	-6.41889	-5.83461	-3.40444	-3.36237	-4.98611	-4.87602	-5.02479	-5.01138	-3.23086	-4.75859	-5.09292	-2.04055
0.84	328.108	Bisindolylmaleimide IV	[M+H]+	0.700787	TRUE	C20H13N3O2	F	45524	2.217	1.20921	0.0234077	Up	-2.97089	-3.9584	-0.252541	0.749187	-5.61593	-2.58977	-5.4351	-2.99285	-2.06151	-3.534	-2.63796	0.358781	-1.20711	-3.38685	-3.16173	-3.07126	-4.24335	-5.12132	-3.10428	-4.93334	-0.954619	-6.12782	-3.1738	-2.95434	-2.8248	-6.41889	-1.50067	-3.39926	-6.14567	-2.83113	-4.87602	-5.02479	-5.01138	-5.14702	-4.75859	-5.09292	-5.06104
10.53	322.11	Ala Cys Glu	[M+H]+	0.00787402	TRUE	C11H19N3O6S1	F	18828	1.01	-1.51019	0.0242121	Down	-5.7566	-6.18812	-5.59476	-5.10268	-5.61593	-6.03787	-5.4351	-5.76389	-5.01149	-5.43186	-6.13432	-5.16081	-5.76195	-6.39824	-5.14341	-6.13547	-6.3914	-5.12132	-5.0917	-4.93334	-5.92053	-6.12782	-5.69261	-5.75103	-5.52411	-6.41889	-5.83461	-5.30867	-6.14567	-4.98611	-4.87602	-5.02479	-5.01138	-5.14702	-4.75859	-5.09292	-5.06104
9.73	365.163	1,1,3,3-tetraphenylurea	[M+H]+	0.00787402	FALSE	C25H20N2O	F	96364	1.0281	-1.66592	0.0262019	Down	-5.7566	-6.18812	-5.59476	-5.10268	-5.61593	-6.03787	-5.4351	-5.76389	-5.01149	-5.43186	-6.13432	-5.16081	-5.76195	-6.39824	-5.14341	-6.13547	-6.3914	-5.12132	-5.0917	-4.93334	-5.92053	-6.12782	-5.69261	-5.75103	-5.52411	-6.41889	-5.83461	-5.30867	-6.14567	-4.98611	-4.87602	-5.02479	-5.01138	-5.14702	-4.75859	-5.09292	-5.06104
11.89	576.376	C-6 NBD Ceramide	[M+H]+	0.00787402	TRUE	C30H49N5O6	F	63013	1.0901	-2.07494	0.0275866	Down	-5.7566	-6.18812	-5.59476	-5.10267	-5.61593	-6.03787	-5.4351	-5.76389	-5.01149	-5.43186	-6.13432	-5.16081	-5.76195	-6.39824	-5.14341	-6.13547	-6.3914	-5.12132	-5.09171	-4.93334	-5.92053	-6.12782	-5.69261	-5.75103	-5.52411	-6.41889	-5.83461	-5.30867	-6.14567	-4.98611	-4.87602	-5.02479	-5.01138	-5.14702	-4.75859	-5.09292	-5.06104
22.12	153.125	&amp;alpha;-Pinene oxide	[M+H]+	0.362205	TRUE	C10H16O	F	6974	2.0764	-0.602996	0.0301579	Down	-5.7566	-6.18812	-2.28352	-1.38437	-5.61593	-6.03787	-5.4351	-5.76389	-1.86137	-5.43186	-6.13432	-5.16081	-5.76195	-6.39824	-5.14341	-3.05379	-6.3914	-5.12132	-5.0917	-0.815694	-5.92053	-2.71783	-5.69261	-2.13121	-5.52411	-6.41889	-5.83461	-5.30867	-2.58305	-4.98611	-4.87602	-1.926	-5.01138	-1.67793	-4.75859	-1.98407	-5.06104
1.04	214.106	N-(&amp;beta;-ketocaproyl)-L-Homoserine lactone	[M+H]+	0.220472	TRUE	C10H15NO4	F	45312	1.2344	-0.693357	0.0304944	Down	-5.7566	-6.18812	-5.59476	-5.10267	-5.61593	-6.03787	-3.24082	-5.76389	-5.01149	-5.43186	-3.02224	-5.16081	-5.76195	-6.39824	-5.14341	-6.13547	-6.3914	-5.12132	-5.09171	-4.93334	-5.92053	-6.12782	-5.69261	-5.75103	-3.19853	-6.41889	-5.83461	-5.30867	-6.14567	-4.98611	-4.87602	-5.02479	-5.01138	-5.14702	-2.72932	-5.09292	-2.85435
20.03	326.268	N-pentadecanoyl-L-Homoserine lactone	[M+H]+	0.173228	TRUE	C19H35NO3	F	64795	1.5978	-1.00764	0.0314259	Down	-5.7566	-6.18812	-5.59476	-5.10267	-5.61593	-2.75861	-5.4351	-3.51399	-5.01149	-5.43186	-6.13432	-5.16081	-5.76195	-6.39824	-5.14341	-3.86523	-6.3914	-5.12132	-3.10279	-4.93334	-5.92053	-3.27422	-5.69261	-5.75103	-1.92311	-6.41889	-5.83461	-5.30867	-0.715949	-4.98611	-4.87602	-2.36893	-5.01138	-5.14702	-4.75859	-1.15329	-3.14763
13.28	382.194	Ser Tyr Leu	[M+H]+	0.102362	TRUE	C18H27N3O6	F	16347	1.6391	1.77367	0.0327138	Up	-1.20262	-2.03288	-5.59476	-5.10267	-5.61593	-6.03787	-1.46822	-3.50773	-5.01149	-5.43186	-6.13432	-5.16081	-5.76195	-2.20332	-5.14341	-6.13547	-6.3914	-5.12132	-5.09171	-4.93334	-5.92053	-6.12782	-5.69261	-5.75103	-1.17736	-1.66003	-2.97588	-5.30867	-6.14567	-4.98611	-4.87602	-5.02479	-5.01138	-5.14702	-2.90894	-5.09292	-5.06104
1.55	213.978	CHLOROXINE	[M+H]+	0.125984	TRUE	C9H5Cl2NO	F	44002	1.6964	-0.916903	0.0330091	Down	-3.10127	-6.18812	-5.59476	-5.10267	-5.61593	-6.03787	-1.86846	-2.64924	-5.01149	-2.11104	-6.13432	-5.16081	-5.76195	-6.39824	-5.14341	-6.13547	-6.3914	-5.12132	-5.09171	-4.93334	-5.92053	-6.12782	-5.69261	-5.75103	-5.52411	-6.41889	-5.83461	-5.30867	-6.14567	-4.98611	-2.25334	-5.02479	-5.01138	-5.14702	-1.69512	-2.46727	-2.14874
0.79	95.0623	FAMPRIDINE	[M+H]+	0.0866142	TRUE	C5H6N2	F	43478	1.0371	-0.747463	0.033047	Down	-5.7566	-6.18812	-5.59476	-5.10267	-5.61593	-6.03787	-5.4351	-2.72193	-5.01149	-5.43186	-6.13432	-5.16081	-5.76195	-6.39824	-5.14341	-6.13547	-6.3914	-5.12132	-5.09171	-4.93334	-5.92053	-6.12782	-5.69261	-5.75103	-5.52411	-6.41889	-5.83461	-5.30867	-4.39544	-2.46638	-4.87602	-5.02479	-2.12407	-5.14702	-4.75859	-5.09292	-5.06104
11.07	391.161	Ala Trp Asp	[M+H]+	0.133858	TRUE	C18H22N4O6	F	18564	1.5291	-4.48509	0.0330847	Down	-5.7566	-6.18812	-5.59476	-5.10267	-5.61593	-6.03787	-5.4351	-5.76389	-5.01149	-5.43186	-6.13432	-5.16081	-5.76195	-6.39824	-5.14341	-6.13547	-6.3914	-5.12132	-5.09171	-4.93334	-5.92053	-6.12782	-5.69261	-5.75103	-5.52411	-6.41889	-5.83461	-5.30867	-6.14567	-4.98611	-4.87602	-5.02479	-5.01138	-5.14702	-4.75859	-5.09292	-5.06104
15.14	425.165	Asp Gln Tyr	[M+H]+	0.00787402	FALSE	C18H24N4O8	F	17400	1.0378	-2.1789	0.0405102	Down	-5.7566	-6.18812	-5.59476	-5.10267	-5.61593	-6.03787	-5.4351	-5.76389	-5.01149	-5.43186	-6.13432	-5.16081	-5.76195	-6.39824	-5.14341	-6.13547	-6.3914	-5.12132	-5.09171	-4.93334	-5.92053	-6.12782	-5.69261	-5.75103	-5.52411	-6.41889	-5.83461	-5.30867	-6.14567	-4.98611	-4.87602	-5.02479	-5.01138	-5.14702	-4.75859	-5.09292	-5.06104
14.74	441.272	Norverapamil	[M+H]+	0.0472441	TRUE	C26H36N2O4	F	3010	1.0268	-2.21498	0.0437189	Down	-5.7566	-6.18812	-5.59476	-5.10268	-5.61593	-6.03787	-5.4351	-5.76389	-5.01149	-5.43186	-6.13432	-5.16081	-5.76195	-6.39824	-5.14341	-6.13547	-6.3914	-5.12132	-5.0917	-4.93334	-5.92053	-6.12782	-5.69261	-5.75103	-5.52411	-6.41889	-5.83461	-5.30867	-6.14567	-4.98611	-4.87602	-5.02479	1.23746	-5.14702	-4.75859	-5.09292	-5.06104
12.33	359.132	Methyl 4-[(6-deoxy-?-L-mannopyranosyl)oxy]-3,5-dimethoxybenzoate	[M+H]+	0.11811	TRUE	C16H22O9	F	985066	1.0427	-0.562077	0.0455972	Down	-5.7566	-6.18812	-5.59476	-5.10267	-5.61593	-6.03787	-5.4351	-5.76389	-3.22618	-5.43186	-6.13432	-2.49298	-5.76195	-6.39824	-5.14341	-6.13547	-6.3914	-5.12132	-5.09171	-4.93334	-5.92053	-6.12782	-5.69261	-5.75103	-5.52411	-6.41889	-5.83461	-5.30867	-6.14567	-4.98611	-4.87602	-5.02479	-2.93539	-5.14702	-4.75859	-5.09292	-5.06104
0.91	349.134	Torasemide	[M+H]+	0.0629921	FALSE	C16H20N4O3S	F	43357	1.1139	-0.710448	0.0459722	Down	-5.7566	-6.18812	-5.59476	-3.08351	-2.63521	-6.03787	-5.4351	-5.76389	-5.01149	-5.43186	-6.13432	-5.16081	-5.76195	-6.39824	-5.14341	-6.13547	-6.3914	-5.12132	-5.09171	-4.93334	-5.92053	-6.12782	-5.69261	-5.75103	-5.52411	-6.41889	-5.83461	-5.30867	-6.14567	-4.98611	-4.87602	-5.02479	-5.01138	-2.57203	-4.75859	-2.5481	-2.2327
11.46	444.212	Tyr Val Tyr	[M+NH4]+	0.00787402	TRUE	C23H29N3O6	F	15660	1.1256	-2.98357	0.0465448	Down	-5.7566	-6.18812	-5.59476	-5.10267	-5.61593	-6.03787	-5.4351	-5.76389	-5.01149	-5.43186	-6.13432	-5.16081	-5.76195	-6.39824	-5.14341	-6.13547	-6.3914	-5.12132	-5.09171	-4.93334	-5.92053	-6.12782	-5.69261	-5.75103	-5.52411	-6.41889	-5.83461	-5.30867	-6.14567	-4.98611	-4.87602	-5.02479	-5.01138	-5.14702	-4.75859	-5.09292	-5.06104
13.88	213.147	7-Oxo-11-dodecenoic acid	[M+H]+	0.228347	TRUE	C12H20O3	F	43202	1.5931	-0.505714	0.0469049	Down	-5.7566	-6.18812	-5.59476	-5.10268	-5.61593	-6.03787	-5.4351	-5.76389	-5.01149	-5.43186	-6.13432	-5.16081	-5.76195	-6.39824	-5.14341	-6.13547	-6.3914	-5.12132	0.219861	-4.93334	-5.92053	-2.91612	-5.69261	-5.75103	-5.52411	-6.41889	-5.83461	-5.30867	-1.81351	-4.98611	-4.87602	-0.962801	-5.01138	-5.14702	-4.75859	-5.09292	-5.06104
1.04	417.185	Cyproterone acetate	[M+H]+	0.0629921	TRUE	C24H29ClO4	F	701	1.0452	-0.534844	0.0507734	Not_Significant	-5.7566	-6.18812	-5.59476	-5.10267	-2.30354	-6.03787	-5.4351	-5.76389	-5.01149	-5.43186	-6.13432	-5.16081	-5.76195	-6.39824	-2.92975	-6.13547	-6.3914	-5.12132	-5.09171	-4.93334	-5.92053	-6.12782	-5.69261	-5.75103	-5.52411	-6.41889	-5.83461	-5.30867	-6.14567	-4.98611	-4.87602	-5.02479	-5.01138	-5.14702	-4.75859	-5.09292	-5.06104
9.76	428.171	Met Met Phe	[M+H]+	0.015748	FALSE	C19H29N3O4S2	F	15809	1.1936	-3.67863	0.0511875	Not_Significant	-5.7566	-6.18812	-5.59476	-5.10267	-5.61593	-6.03787	-5.4351	-5.76389	-5.01149	-5.43186	-6.13432	-5.16081	-5.76195	-6.39824	-5.14341	-6.13547	-6.3914	-5.12132	-5.09171	-4.93334	-5.92053	-6.12782	-5.69261	-5.75103	-5.52411	-6.41889	-5.83461	-5.30867	-6.14567	-4.98611	-4.87602	-5.02479	-5.01138	-5.14702	-4.75859	-5.09292	-5.06104
20.5	357.204	20-carboxy Arachidonic Acid	[M+H]+	0.023622	TRUE	C20H30O4	F	35986	1.0819	-2.85096	0.051756	Not_Significant	-5.7566	-6.18812	-5.59476	-5.10268	-5.61593	-6.03787	-5.4351	-5.76389	-5.01149	-5.43186	-6.13432	-5.16081	-5.76195	-6.39824	-5.14341	-6.13547	-6.3914	-5.12132	-5.0917	-4.93334	-5.92053	-6.12782	-5.69261	-5.75103	-5.52411	-6.41889	-5.83461	-5.30867	-6.14567	-4.98611	-4.87602	-5.02479	-5.01138	-5.14702	-4.75859	-5.09292	2.0365
1.09	261.144	Leu Glu	[M+H]+	0.385827	TRUE	C11H20N2O5	F	23841	1.4006	-0.612383	0.0522398	Not_Significant	-5.7566	-6.18812	-5.59476	-5.10268	-3.17453	-6.03787	-3.13543	-3.34401	-2.74674	-5.43186	-6.13432	-5.16081	-3.28239	-3.96888	-5.14341	-3.05454	-3.45513	-2.65146	-5.0917	-2.79	-5.92053	-3.21864	-5.69261	-5.75103	-5.52411	-6.41889	-3.79333	-5.30867	-6.14567	-4.98611	-4.87602	-2.32836	-5.01138	-3.2577	-4.75859	-2.07001	-5.06104
1.07	359.15	Matairesinol	[M+H]+	0.133858	FALSE	C20H22O6	F	44855	1.1534	-0.934008	0.052539	Not_Significant	-5.7566	-6.18812	-5.59476	-5.10267	-3.83669	-6.03787	-5.4351	-5.76389	-5.01149	-3.69196	-3.97873	-5.16081	-5.76195	-6.39824	-5.14341	-4.27151	-6.3914	-5.12132	-5.09171	-4.93334	-5.92053	-6.12782	-5.69261	-5.75103	-5.52411	-6.41889	-5.83461	-3.2296	-6.14567	-4.98611	-4.87602	-5.02479	-5.01138	-2.29325	-4.75859	-2.25572	-5.06104
16.34	638.26	Glu Val Phe Asp Glu	[M+H]+	0.125984	TRUE	C28H39N5O12	F	264295	1.7238	2.99476	0.0529868	Not_Significant	-3.345	-6.18812	-5.59476	-5.10268	-5.61593	-6.03787	-5.4351	-5.76389	-5.01149	-5.43186	-6.13432	-5.16081	-5.76195	1.43033	-5.14341	-4.02963	-6.3914	-5.12132	-5.0917	-4.93334	-5.92053	-1.13144	-5.69261	-2.23743	-1.32384	-6.41889	-5.83461	0.263573	-6.14567	-4.98611	-4.87602	-5.02479	-5.01138	-5.14702	-4.75859	-5.09292	-5.06104
13.29	519.197	3,5-Dihydroxy-2-(4-hydroxyphenyl)-6-(3-methyl-2-buten-1-yl)-4-oxo-3,4-dihydro-2H-chromen-7-yl hexopyranoside	[M+H]+	0.102362	TRUE	C26H30O11	F	985210	1.2309	1.2132	0.0537456	Not_Significant	-2.11006	-2.77255	-5.59476	-5.10267	-5.61593	-6.03787	-1.8216	-3.88668	-5.01149	-5.43186	-6.13432	-5.16081	-5.76195	-3.35377	-5.14341	-6.13547	-6.3914	-5.12132	-5.09171	-4.93334	-5.92053	-6.12782	-5.69261	-5.75103	-2.04988	-2.4934	-3.12701	-5.30867	-6.14567	-4.98611	-4.87602	-5.02479	-5.01138	-5.14702	-2.9738	-5.09292	-5.06104
0.9	184.057	4-Pyridoxic acid	[M+Na]+	0.19685	FALSE	C8H9NO4	F	239	1.2333	-0.875648	0.0623205	Not_Significant	-5.7566	-6.18812	-5.59476	-5.10267	-5.61593	-6.03787	-3.0997	-5.76389	-5.01149	-5.43186	-3.44505	-5.16081	-5.76195	-6.39824	-2.84353	-6.13547	-4.03358	-5.12132	-5.09171	-4.93334	-5.92053	-4.22487	-5.69261	-3.92614	-3.56556	-6.41889	-5.83461	-5.30867	-3.75605	-4.98611	-4.87602	-2.23533	-5.01138	-5.14702	-4.75859	-5.09292	-5.06104
0.96	307.15	Pyrethrosin	[M+NH4]+	0.0944882	TRUE	C17H22O5	F	67785	1.2648	-0.597644	0.0645159	Not_Significant	-5.7566	-6.18812	-5.59476	-5.10268	-5.61593	-6.03787	-5.4351	-5.76389	-5.01149	-5.43186	-6.13432	-5.16081	-5.76195	-6.39824	-5.14341	-6.13547	-6.3914	-5.12132	-1.2772	-4.93334	-5.92053	-2.21411	-5.69261	-5.75103	-5.52411	-6.41889	-5.83461	-5.30867	-6.14567	-4.98611	-4.87602	-5.02479	-5.01138	-2.16907	-4.75859	-5.09292	-2.0265
12.6	352.156	Palmatine	[M+H]+	0.15748	TRUE	C21H21NO4	F	6992	1.3121	-1.4905	0.0658434	Not_Significant	-5.7566	-6.18812	-5.59476	-5.10268	-1.71909	-6.03787	-5.4351	-5.76389	-5.01149	-5.43186	-6.13432	-5.16081	-5.76195	-6.39824	-2.78175	-6.13547	-6.3914	-5.12132	-5.0917	-4.93334	-5.92053	-6.12782	-5.69261	-5.75103	-5.52411	-6.41889	-5.83461	-5.30867	-6.14567	-4.98611	-0.824987	-5.02479	0.586573	-5.14702	-4.75859	-5.09292	-5.06104
17.56	429.235	Irbesartan	[M+H]+	0.307087	TRUE	C25H28N6O	F	43218	1.1929	-0.61099	0.0689388	Not_Significant	-5.7566	-6.18812	-2.22971	-2.86329	-5.61593	-6.03787	-5.4351	-5.76389	-5.01149	-5.43186	-6.13432	-3.04438	-5.76195	-6.39824	-5.14341	-6.13547	-6.3914	-3.29561	-5.0917	-4.93334	-5.92053	-6.12782	-5.69261	-5.75103	-5.52411	-6.41889	-5.83461	-5.30867	-6.14567	-2.65326	-4.87602	-5.02479	-5.01138	-5.14702	-4.75859	-5.09292	-5.06104
1.67	295.157	F-Amidine	[M+H]+	0.110236	TRUE	C14H19FN4O2	F	96435	1.2882	-0.321815	0.0739589	Not_Significant	-5.7566	-6.18812	-5.59476	-0.21354	-5.61593	-6.03787	-5.4351	-5.76389	-5.01149	-5.43186	-6.13432	-5.16081	-5.76195	-6.39824	-5.14341	-6.13547	-6.3914	-5.12132	-5.0917	-4.93334	-5.92053	-6.12782	-2.66497	-5.75103	-5.52411	-6.41889	-5.83461	-5.30867	-6.14567	-4.98611	-4.87602	-5.02479	-5.01138	-5.14702	-4.75858	-5.09292	-5.06104
22.12	171.137	3-Hydroxycapric acid	[M+H]+	0.559055	FALSE	C10H20O3	F	6544	1.4099	-0.197069	0.0891784	Not_Significant	-5.7566	-4.13904	-2.35741	-1.44504	-5.61593	-6.03787	-5.4351	-5.76389	-2.09116	-3.60932	-6.13432	-5.16081	-5.76195	-6.39824	-5.14341	-3.67159	-6.3914	-2.83888	-5.09171	-1.39557	-5.92053	-2.62909	-3.30924	-2.20312	-5.52411	-6.41889	-4.04899	-5.30867	-2.97943	-4.98611	-4.87602	-2.74405	-5.01138	-2.2906	-4.75859	-2.92759	-3.58136
0.94	216.099	FK-409	[M+H]+	0.346457	TRUE	C8H13N3O4	F	62986	1.4703	-2.72904	0.0953852	Not_Significant	-5.7566	-6.18812	-5.59476	-5.10267	-5.61593	-3.53641	-5.4351	-5.76389	-5.01149	-5.43186	-6.13432	-1.45629	-5.76195	-6.39824	-5.14341	-2.86428	-3.12371	-5.12132	-5.09171	-4.93334	-5.92053	-6.12782	-5.69261	-5.75103	-5.52411	-6.41889	-3.37798	-5.30867	-6.14567	-4.98611	-4.87602	-2.65518	-2.40173	-5.14702	-4.75859	-5.09292	-1.49311
11.5	507.153	Streptonigrin	[M+H]+	0.0393701	TRUE	C25H22N4O8	F	65710	1.2701	-1.02463	0.0969417	Not_Significant	-5.7566	-6.18812	-5.59476	-5.10268	-5.61593	-6.03787	-5.4351	-5.76389	0.366009	-5.43186	-6.13432	-5.16081	-5.76195	-6.39824	-5.14341	-6.13547	-6.3914	-5.12132	-5.0917	-4.93334	-5.92053	-6.12782	-5.69261	-5.75103	-5.52411	-6.41889	-5.83461	-5.30867	-6.14567	-4.98611	-4.87602	-5.02479	-5.01138	-5.14702	-4.75859	-5.09292	-5.06104
1.1	479.185	TyrMe-HoPhe-OH	[M+H]+	0.102362	TRUE	C26H26N2O7	F	65360	1.0142	-0.305795	0.0992576	Not_Significant	-5.7566	-6.18812	-5.59476	-5.10267	-5.61593	-6.03787	-5.4351	-1.70546	-5.01149	-5.43186	-6.13432	-2.31821	-3.75271	-6.39824	-5.14341	-6.13547	-6.3914	-5.12132	-5.09171	-4.93334	-5.92053	-6.12782	-5.69261	-5.75103	-5.52411	-6.41889	-5.83461	-5.30867	-6.14567	-2.62993	-4.87602	-5.02479	-3.17283	-5.14702	-2.64796	-5.09292	-5.06104
1.1	363.214	Triptolide Analog	[M+H]+	0.133858	TRUE	C21H30O5	F	85120	1.3187	-0.238205	0.100976	Not_Significant	-2.91242	-6.18812	-5.59476	-5.10268	-3.19565	-6.03787	-5.4351	-3.55547	-5.01149	-5.43186	-2.82938	-5.16081	-5.76195	-3.60117	-2.08662	-6.13547	-4.38501	-5.12132	-2.89359	-4.93334	-5.92053	-6.12782	-3.74922	-2.52995	-1.77582	-6.41889	-1.80775	-3.41572	-6.14567	-4.98611	-4.87602	-5.02479	-5.01138	-5.14702	-4.75859	-5.09292	-5.06104
0.83	332.096	MY-5445	[M+Na]+	0.173228	TRUE	C20H14ClN3	F	44526	1.1009	-0.673357	0.103986	Not_Significant	-5.7566	-6.18812	-5.59476	-5.10267	-5.61593	-6.03787	-5.4351	-5.76389	-5.01149	-5.43186	-6.13432	-1.8989	-5.76195	-6.39824	-2.93258	-6.13547	-6.3914	-5.12132	-5.09171	-4.93334	-2.4833	-6.12782	-5.69261	-5.75103	-5.52411	-6.41889	-5.83461	-5.30867	-6.14567	-4.98611	-2.09783	-5.02479	-5.01138	-5.14702	-1.01976	-5.09292	-5.06104
1.08	297.143	1,7-Bis(4-hydroxyphenyl)hept-1-en-3-one; MFCD19441072	[M+H]+	0.15748	TRUE	C19H20O3	F	985312	1.0039	-0.546446	0.105323	Not_Significant	-5.7566	-6.18812	-5.59476	-5.10267	-2.79369	-6.03787	-5.4351	-5.76389	-2.76102	-5.43186	-6.13432	-3.24006	-5.76195	-6.39824	-5.14341	-6.13547	-4.22328	-5.12132	-5.09171	-4.93334	-3.93061	-3.54327	-5.69261	-5.75103	-5.52411	-6.41889	-4.07651	-5.30867	-6.14567	-4.98611	-4.87602	-5.02479	-5.01138	-5.14702	-4.75859	-5.09292	-5.06104
13.99	427.269	1(3)-glyceryl-PGD2	[M+H]+	0.322835	TRUE	C23H38O7	F	36231	1.2651	-0.834777	0.115977	Not_Significant	-5.7566	-3.37732	-2.83168	-5.10267	-5.61593	-6.03787	-5.4351	-5.76389	-5.01149	-2.31176	-6.13432	-5.16081	-5.76195	-6.39824	-5.14341	-1.65112	-6.3914	-5.12132	-5.09171	-4.93334	-5.92053	-2.67345	-5.69261	-5.75103	-5.52411	-6.41889	-5.83461	-5.30867	-6.14567	-1.37838	-4.87602	-1.54974	-5.01138	-5.14702	-4.75859	-5.09292	-5.06104
22.12	157.123	4-hydroxy Nonenal	[M+H]+	0.417323	FALSE	C9H16O2	F	36571	1.1964	-0.187712	0.12259	Not_Significant	-5.7566	-6.18812	-2.48707	-1.75124	-5.61593	-6.03787	-5.4351	-5.76389	-2.44195	-5.43186	-6.13432	-5.16081	-5.76195	-6.39824	-5.14341	-3.92105	-6.3914	-3.22765	-5.09171	-1.80674	-5.92053	-3.11991	-3.68393	-2.87538	-5.52411	-6.41889	-5.83461	-5.30867	-3.25222	-4.98611	-4.87602	-2.96444	-5.01138	-2.53954	-4.75859	-3.32708	-5.06104
0.87	161.091	Ala Ala	[M+H]+	0.425197	TRUE	C6H12N2O3	F	23840	1.1306	-0.508917	0.137817	Not_Significant	-5.7566	-2.70979	-3.57139	-5.10268	-3.31096	-6.03787	-5.4351	-5.76389	-5.01149	-5.43186	-3.343	-5.16081	-3.77477	-4.07672	-5.14341	-4.40012	-6.3914	-5.12132	-5.0917	-4.93334	-5.92053	-6.12782	-0.706994	-3.82286	-5.52411	-6.41889	-3.89331	-5.30867	-2.05688	-2.3313	-4.87602	-5.02479	-5.01138	-2.60888	-4.75859	-5.09292	-2.73277
0.95	258.115	Tolmetin	[M+H]+	0.15748	FALSE	C15H15NO3	F	2871	1.0236	-0.64193	0.148223	Not_Significant	-5.7566	-6.18812	-5.59476	-5.10267	-2.85375	-6.03787	-5.4351	-5.76389	-5.01149	-5.43186	-6.13432	-2.25972	-5.76195	-6.39824	-5.14341	-6.13547	-3.64561	-5.12132	-5.09171	-4.93334	-3.37323	-2.83788	-5.69261	-5.75103	-3.13338	-6.41889	-5.83461	-5.30867	-3.68178	-4.98611	-4.87602	-5.02479	-2.42191	-5.14702	-2.53202	-5.09292	-5.06104
0.95	230.103	Ergothioneine	[M+H]+	0.259842	TRUE	C9H15N3O2S	F	53	1.259	-0.610274	0.149274	Not_Significant	-5.7566	-6.18812	-5.59476	-2.71267	-1.67114	-3.19937	-5.4351	-3.11393	-5.01149	-5.43186	-1.06726	-5.16081	-3.81258	-6.39824	-5.14341	-6.13547	-6.3914	-5.12132	-5.0917	-4.93334	-2.86505	-2.89332	-5.69261	-5.75103	-5.52411	-2.62579	-5.83461	-5.30867	-6.14567	-4.98611	-4.87602	-5.02479	-5.01138	-5.14702	-4.75859	-5.09292	-5.06104
1.04	424.18	8-O-Acetylharpagide	[M+Na]+	0.393701	TRUE	C17H26O11	F	985465	1.2556	0.749612	0.15811	Not_Significant	-5.7566	-6.18812	-2.97841	-1.8122	-5.61593	-3.3288	-0.664483	-3.86756	-5.01149	-5.43186	-3.28558	-1.88908	-5.76195	-6.39824	-0.628801	-3.8016	-6.3914	-1.85952	-5.0917	-4.93334	-2.78183	-3.97826	-2.4648	-5.75103	-5.52411	-6.41889	-2.77121	-5.30867	-6.14567	-4.98611	-4.87602	-5.02479	-5.01138	-5.14702	-4.75859	-5.09292	-5.06104
0.76	274.141	Thr Pro Gly	[M+H]+	0.259842	TRUE	C11H19N3O5	F	19135	1.2359	1.33772	0.159752	Not_Significant	-2.16459	-2.72553	-5.59476	-5.10268	-5.61593	-6.03787	-1.94454	0.787817	-5.01149	-5.43186	-2.38532	-2.39324	-3.15569	-6.39824	-5.14341	-6.13547	-6.3914	-5.12132	-5.0917	-4.93334	-5.92053	-6.12782	-5.69261	-2.05101	-2.50366	-6.41889	-5.83461	-5.30867	-6.14567	-4.98611	-4.87602	-5.02479	-5.01138	-5.14702	-4.75859	-5.09292	-5.06104
0.82	225.126	butalbital	[M+Na]+	0.291339	FALSE	C11H16N2O3	F	3941	1.0783	-0.637957	0.166573	Not_Significant	-5.7566	-6.18812	-3.65439	-5.10267	-2.96884	-6.03787	-5.4351	-5.76389	-2.43436	-5.43186	-6.13432	-5.16081	-5.76195	-6.39824	-5.14341	-6.13547	-1.90696	-5.12132	-5.09171	-2.72868	-5.92053	-6.12782	-3.02275	-3.95793	-3.72837	-6.41889	-5.83461	-5.30867	-6.14567	-4.98611	-4.87602	-1.57509	-5.01138	-3.39579	-2.01793	-5.09292	-5.06104
14.54	418.257	(3E,9E)-5,6-dihydroxy-14-isobutyl-9,12,13-trimethyl-6,7,8,10a,13,13a,14,15-octahydro-2H-[1]oxacyclododecino[2,3-d]isoindole-2,16(5H)-dione	[M+H]+	0.11811	TRUE	C24H35NO5	F	985179	1.2236	-1.10198	0.177523	Not_Significant	-5.7566	-6.18812	-2.18897	-5.10268	-5.61593	-2.30911	-1.23616	-5.76389	-5.01149	-5.43186	-2.90108	-5.16081	-5.76195	-6.39824	-5.14341	-6.13547	-6.3914	-5.12132	-2.14903	-4.93334	-5.92053	-6.12782	-5.69261	-5.75103	-5.52411	-6.41889	-5.83461	-5.30867	-3.22594	-4.98611	-1.81311	-5.02479	-1.49911	-1.18952	-1.00858	-5.09292	-5.06104
12.59	590.302	Leu Ser Leu Glu Glu	[M+H]+	0.0551181	FALSE	C25H43N5O11	F	264715	1.0725	0.0405599	0.179368	Not_Significant	-5.7566	-6.18812	-5.59476	-5.10268	-5.61593	1.20712	-5.4351	-5.76389	-5.01149	-5.43186	-6.13432	-5.16081	-5.76195	-6.39824	-5.14341	-6.13547	-6.3914	-5.12132	-5.0917	-4.93334	-5.92053	-6.12782	-5.69261	-5.75103	-5.52411	-6.41889	-5.83461	-5.30867	-6.14567	-4.98611	-4.87602	-0.536526	-5.01138	-5.14702	-4.75859	-5.09292	-5.06104
0.86	262.093	FLUMEQUINE	[M+H]+	0.771653	TRUE	C14H12FNO3	F	44231	1.2101	-0.535645	0.188992	Not_Significant	-5.7566	-4.1331	-1.99489	-1.6592	-2.40312	-6.03787	-2.28556	-5.76389	-2.76697	-2.05004	-2.26145	-1.42066	-1.96144	-6.39824	-1.59277	-3.2121	-6.3914	-5.12132	-2.15445	-4.93334	-3.29982	-2.61587	-5.69261	-2.13993	-1.83283	-2.91536	-2.79134	-5.30867	-3.28841	-0.825019	-4.87602	-2.69173	-1.94321	-0.805646	-1.67888	-1.2794	-1.94826
1	160.133	DL-2-Aminooctanoic acid	[M+H]+	0.866142	TRUE	C8H17NO2	F	5923	2.2695	-0.757079	0.189497	Not_Significant	-5.7566	-4.29827	2.76079	1.0658	-2.28595	-3.58417	0.299604	-5.76389	2.56245	2.35312	-2.3923	1.66791	0.647769	-3.79267	-5.14341	2.67259	-6.3914	-5.12132	0.965476	-3.16051	-1.39033	1.96997	-0.841599	1.17874	-3.87119	-6.41889	1.29624	-3.50898	-2.09384	2.33985	-0.586127	3.29211	3.16322	3.09387	-4.75858	-5.09292	1.3738
18.72	786.601	1,2-Dioleoyl PC	[M+H]+	0.0629921	FALSE	C44H84NO8P	F	45202	1.0476	-0.722456	0.199593	Not_Significant	-5.7566	-6.18812	-5.59476	0.99513	-5.61593	-6.03787	-5.4351	-5.76389	-5.01149	-5.43186	-6.13432	-5.16081	-5.76195	-6.39824	-5.14341	-6.13547	-6.3914	-5.12132	-5.0917	-4.93334	-5.92053	-6.12782	-5.69261	-5.75103	-5.52411	-6.41889	-5.83461	-5.30867	-6.14567	-4.98611	-4.87602	-5.02479	-5.01138	-5.14702	-4.75859	-5.09292	-5.06104
14.85	328.251	9-Nitrooleate	[M+H]+	0.149606	TRUE	C18H33NO4	F	44827	1.1411	1.30574	0.207909	Not_Significant	-2.15503	-6.18812	-5.59476	-5.10268	-3.62213	-1.91036	-1.38321	0.0696934	-5.01149	-5.43186	-6.13432	-5.16081	-5.76195	-6.39824	-2.77766	-6.13547	-6.3914	-5.12132	-5.0917	-1.25375	-5.92053	-6.12782	-5.69261	-5.75103	-5.52411	-1.64512	-3.39716	-2.15751	-6.14567	-4.98611	-2.34191	-5.02479	-5.01138	-5.14702	-4.75858	-3.047	-5.06104
14.43	467.097	Cromolyn	[M+H]+	0.0472441	TRUE	C24H18O10	F	1916	1.1446	3.62235	0.218253	Not_Significant	-5.7566	-6.18812	2.42539	-0.226738	-5.61593	-6.03787	-5.4351	-5.76389	-5.01149	-5.43186	-6.13432	-5.16081	-5.76195	-6.39824	-5.14341	-6.13547	-6.3914	-5.12132	-5.0917	-4.93334	0.794682	-2.67648	-5.69261	-5.75103	-5.52411	-6.41889	-5.83461	-5.30867	-6.14567	-4.98611	-4.87602	-5.02479	-5.01138	-5.14702	-4.75859	-5.09292	-5.06104
14.75	439.227	Tyr Thr Arg	[M+H]+	0.259842	TRUE	C19H30N6O6	F	17179	1.1326	-0.401341	0.23071	Not_Significant	-5.7566	-2.01451	-5.59476	-5.10268	-5.61593	-6.03787	-5.4351	-5.76389	-2.31247	-2.05212	-6.13432	-5.16081	-5.76195	-0.68317	-5.14341	-1.93683	-6.3914	-2.21611	-5.0917	-4.93334	-5.92053	-6.12782	-5.69261	-5.75103	-5.52411	-6.41889	-2.64046	-5.30867	-6.14567	-1.52163	-4.87602	-0.81311	-5.01138	-5.14702	-4.75859	-5.09292	-5.06104
9.43	525.285	3,9-Diacetoxy-2,6,6,13-tetramethyl-12-oxotetracyclo[11.2.1.01,10.02,7]hexadec-8-yl benzoate	[M+Na]+	0.299213	TRUE	C31H40O7	F	984919	1.0151	1.32688	0.284192	Not_Significant	-5.7566	-6.18812	-3.60462	-5.10268	-5.61593	-6.03787	-5.4351	-5.76389	-5.01149	-3.86036	-4.5646	-5.16081	-5.76195	-6.39824	0.522459	-6.13547	-1.33582	-0.430626	-5.0917	-4.93334	-2.5273	-6.12782	-0.122201	-5.75103	-3.95028	-6.41889	-5.83461	-2.56187	-6.14567	-4.98611	-3.00279	-5.02479	-3.03431	-5.14702	-4.75859	-5.09292	-5.06104
1	294.118	Oxaprozin	[M+H]+	0.23622	TRUE	C18H15NO3	F	43288	1.1935	0.0595421	0.424951	Not_Significant	-5.7566	-6.18812	-5.59476	-5.10268	-5.61593	-6.03787	1.90459	-5.76389	-5.01149	0.769543	-6.13432	-5.16081	0.845207	-6.39824	-5.14341	-6.13547	-6.3914	-0.212845	0.0782283	-4.93334	-5.92053	-6.12782	0.565155	-5.75103	-5.52411	-6.41889	-0.848057	-5.30867	-6.14567	-4.98611	-0.298775	-2.15427	-5.01138	-5.14702	-0.216042	-5.09292	1.265
0.85	160.097	Acetyl-DL-Valine	[M+H]+	0.590551	TRUE	C7H13NO3	F	73550	1.376	-0.697067	0.468101	Not_Significant	-5.7566	-1.20911	-5.59476	-5.10268	-3.23924	-2.02259	-5.4351	3.115	-2.02409	-3.12646	-6.13432	-0.955429	-5.76195	-6.39824	3.28467	-6.13547	2.15407	4.04559	1.4007	-4.93334	-5.92053	-1.92477	2.29136	-5.75103	-5.52411	-6.41889	-3.65168	-5.30867	-6.14567	-4.98611	-4.87602	-2.0745	-5.01138	-5.14702	2.59973	-5.09292	1.10391
0.74	130.087	D-Pipecolic acid	[M+H]+	0.244094	TRUE	C6H11NO2	P	58337	2.0114	1.41685	0.0505197	Not_Significant	-3.79244	-2.55467	-5.59476	-5.10268	0.322278	-6.03787	-5.4351	-2.72419	-5.01149	-0.109488	-3.52493	-5.16081	-5.76195	-2.68417	-5.14341	-1.52445	-6.3914	-1.42862	-1.21349	-0.980077	-5.92053	-6.12782	-2.06791	-5.75103	-5.52411	-1.19408	-2.95431	-5.30867	-6.14567	-4.98611	-4.87602	-5.02479	-5.01138	-5.14702	-4.75859	-5.09292	-5.06104
13.81	357.133	DEOXYSAPPANONE B 7,3"-DIMETHYL ETHER ACETATE	[M+H]+	0.0472441	TRUE	C20H20O6	P	43610	1.1104	-1.40563	0.0522104	Not_Significant	-3.42613	-6.18812	-5.59476	-5.10268	-5.61593	-6.03787	-5.4351	-5.76389	-5.01149	-5.43186	-6.13432	-5.16081	-5.76195	-6.39824	-3.44762	-6.13547	-6.3914	-5.12132	-5.0917	-4.93334	-5.92053	-6.12782	-5.69261	-5.75103	-5.52411	-6.41889	-5.83461	-5.30867	-6.14567	-4.98611	-4.87602	-5.02479	-5.01138	-3.56222	-4.75858	-0.0223586	-5.06104
10.49	378.24	Phe Leu Val	[M+H]+	0.19685	TRUE	C20H31N3O4	P	21448	1.1076	0.821924	0.0524331	Not_Significant	-5.7566	-3.59529	-2.73506	-5.10267	-5.61593	-2.17438	-5.4351	-1.93979	-5.01149	-5.43186	-3.95511	-5.16081	-4.05061	-4.19132	-5.14341	-3.69973	-6.3914	-5.12132	-5.09171	-4.93334	-3.72911	-6.12782	-5.69261	-5.75103	-5.52411	-3.08692	-3.74227	-5.30867	-6.14567	-4.98611	-4.87602	-5.02479	-5.01138	-5.14702	-4.75859	-5.09292	-5.06104
25.26	297.281	cis-12-Octadecenoic Acid methyl ester	[M+H]+	0.622047	TRUE	C19H36O2	P	45222	2.2385	-1.11168	0.0558362	Not_Significant	-2.15233	-6.18812	-2.16013	0.360479	-5.61593	-6.03787	-5.4351	-2.20271	-5.01149	-2.20453	-6.13432	-3.00829	-5.76195	-6.39824	-1.74181	-2.77813	-6.3914	-0.61594	-1.16392	-0.904361	-3.82014	-3.40149	-3.00844	-1.55735	-5.52411	-6.41889	-0.27347	-5.30867	-4.2689	-4.98611	-4.87602	-2.82711	-3.08789	-0.283402	-2.79853	0.873075	-2.26756
14.33	748.484	Clarithromycin	[M+H]+	0.0866142	TRUE	C38H69NO13	P	1786	1.3082	-5.00692	0.0606266	Not_Significant	-5.7566	-6.18812	-5.59476	-5.10267	-5.61593	-6.03787	-5.4351	-5.76389	-5.01149	-5.43186	-6.13432	-5.16081	-5.76195	-6.39824	-5.14341	-6.13547	-6.3914	-5.12132	-5.09171	-4.93334	-5.92053	-6.12782	-5.69261	-5.75103	-5.52411	-6.41889	-5.83461	-5.30867	-6.14567	-4.98611	-4.87602	-5.02479	-5.01138	-5.14702	-4.75859	-5.09292	-5.06104
17.55	391.286	Pregnan-20-one, 17-(acetyloxy)-3-hydroxy-6-methyl-, (3a,5b,6a)-	[M+H]+	0.716535	TRUE	C24H38O4	P	1090	4.1935	-0.256405	0.0607966	Not_Significant	-5.7566	-6.18812	4.37888	4.04844	-5.61593	-6.03787	-5.4351	-1.95935	-0.34083	1.34452	-0.0358004	3.55093	0.513389	-6.39824	-5.14341	5.9205	1.74511	3.57733	0.961808	-4.93334	-5.92053	-6.12782	-5.69261	-0.951499	-5.52411	-6.41889	1.71658	-5.30867	-6.14567	3.89747	-0.760162	1.96554	3.24889	-5.14702	-2.52205	0.257968	-5.06104
0.85	320.143	Norfloxacin	[M+H]+	0.866142	TRUE	C16H18FN3O3	P	1598	1.8832	-1.00928	0.0635453	Not_Significant	-5.7566	-1.03376	-0.317802	-1.96092	-2.30233	-2.63798	-1.8173	-5.76389	-0.603916	-5.43186	-2.51856	-0.819297	-1.80914	-3.47529	-2.58509	-3.02292	-2.33728	-5.12132	-1.19885	-4.93334	-1.53259	-1.08181	-3.37484	-2.20245	-1.29918	-6.41889	-1.82902	-5.30867	-1.49886	-1.56485	-1.25642	-2.03517	-1.04217	0.25572	-1.95851	-5.09292	-2.93155
1.5	123.044	4-Hydroxybenzaldehyde	[M+H]+	0.637795	TRUE	C7H6O2	P	62451	1.1672	-0.650404	0.0746319	Not_Significant	-5.7566	-3.23705	-3.28761	-5.10267	-5.61593	-3.27169	-5.4351	-5.76389	-5.01149	-5.43186	-6.13432	-5.16081	-3.36675	-3.91532	-5.14341	-3.51937	-4.51144	-5.12132	-5.09171	-2.52804	-5.92053	-3.42187	-3.80889	-5.75103	-3.16374	-3.75541	-3.49182	-3.15466	-3.96949	-2.41873	-4.87602	-2.68614	-5.01138	-2.78813	-2.83639	-5.09292	-5.06104
0.83	166.053	DL-Methionine sulfoxide	[M+H]+	0.755906	TRUE	C5H11NO3S	P	6428	1.6764	-1.02891	0.0767528	Not_Significant	-3.61905	-2.13082	-1.52644	-2.20132	-3.11579	-6.03787	-5.4351	-5.76389	-5.01149	-3.48206	-6.13432	-5.16081	-2.27551	-2.58466	-5.14341	-2.92216	-2.84617	-5.12132	-5.0917	-4.93334	-5.92053	-6.12782	-5.69261	-2.84851	-5.52411	-3.73091	-2.24409	-1.59383	-6.14567	-0.173412	-3.14055	-1.10706	-1.98101	-5.14702	-3.27074	-2.51949	-5.06104
20.13	303.234	11(S)-HETE	[M+H-H2O]+	0.645669	TRUE	C20H32O3	P	45056	2.236	1.88835	0.0777962	Not_Significant	-2.82561	-0.475907	-5.59476	-5.10268	-3.34244	-2.40485	-5.4351	-5.76389	-1.70976	-5.43186	-0.847696	-0.0278451	-2.47571	-4.46371	-1.7845	5.29487	-2.71571	-5.12132	-5.0917	1.52808	-3.40191	-1.74649	-3.25051	-2.79841	-5.52411	-3.17765	-1.59775	-3.49928	-0.787728	-4.98611	-4.87602	-5.02479	-5.01138	-5.14702	-4.75858	-5.09292	-5.06104
21.66	323.276	11-deoxy-PGF1&amp;alpha;	[M+H-H2O]+	0.614173	TRUE	C20H36O4	P	36139	2.5983	-0.835217	0.0825169	Not_Significant	-5.7566	-6.18812	0.293445	0.267837	-5.61593	-6.03787	-5.4351	-5.76389	-3.11836	-0.0141967	-1.2541	0.124323	-2.56422	-6.39824	-5.14341	-0.0619571	-0.382075	0.358121	-5.0917	-4.93334	-5.92053	-6.12782	-5.69261	-5.75103	-5.52411	-6.41889	-0.291012	-5.30867	-6.14567	0.934189	-1.79421	-0.471983	0.431928	-5.14702	-4.75858	-5.09292	-5.06104
0.75	156.075	L-Histidine	[M+H]+	0.102362	TRUE	C6H9N3O2	P	21	1.0451	-0.788311	0.0842453	Not_Significant	-5.7566	-3.51304	-5.59476	-5.10267	-2.12634	-6.03787	-5.4351	-5.76389	-5.01149	-5.43186	-3.80781	-5.16081	-5.76195	-6.39824	-5.14341	-6.13547	-6.3914	-5.12132	-5.09171	-4.93334	-5.92053	-6.12782	-5.69261	-5.75103	-5.52411	-6.41889	-5.83461	-5.30867	-6.14567	-4.98611	-4.87602	-5.02479	-5.01138	-5.14702	-2.30947	-5.09292	-5.06104
0.98	118.086	L-Valine	[M+H]+	0.984252	TRUE	C5H11NO2	P	35	1.0134	-0.539077	0.0960406	Not_Significant	-1.38596	-0.173809	-1.35777	-0.147045	-0.620366	-1.98409	0.567954	-0.587153	-0.238148	0.0534858	-1.07127	-1.70796	-0.152579	-0.746612	-0.0502189	-1.07638	-2.16109	1.26799	-0.183952	1.02953	-2.02034	-1.32478	0.549273	-0.810696	0.773887	-0.77634	0.231195	0.870525	0.939449	-0.165782	0.589372	0.356304	-1.06982	1.26146	0.983307	-5.09292	1.67823
18.17	487.341	Arg Ala Leu Lys	[M+H]+	0.338583	TRUE	C21H42N8O5	P	215667	2.5106	2.02913	0.0980869	Not_Significant	-3.04801	1.58839	-5.59476	-5.10268	2.6777	-6.03787	0.61397	-5.76389	-5.01149	-5.43186	-6.13432	-5.16081	1.55628	-6.39824	-5.14341	-6.13547	-6.3914	-5.12132	-5.0917	-4.93334	-5.92053	-6.12782	0.810638	-1.07504	-5.52411	2.55822	-5.83461	1.819	-6.14567	-4.98611	-4.87602	-5.02479	-5.01138	-5.14702	-2.14357	-5.09292	-5.06104
14.86	302.174	Dihydrocodeine	[M+H]+	0.228347	TRUE	C18H23NO3	P	2092	1.0859	-1.1729	0.114799	Not_Significant	-5.7566	-6.18812	-5.59476	-5.10268	-5.61593	-6.03787	-5.4351	-5.76389	-5.01149	-2.9431	-6.13432	-3.54443	-5.76195	-6.39824	-5.14341	-2.13081	-6.3914	-5.12132	-5.0917	-4.93334	-5.92053	-3.6732	-5.69261	-5.75103	-5.52411	-6.41889	-3.70463	-5.30867	-6.14567	-4.98611	-4.87602	-5.02479	-5.01138	-5.14702	-4.75859	-5.09292	-5.06104
0.87	116.07	D-Proline	[M+H]+	0.984252	TRUE	C5H9NO2	P	58150	1.3605	-0.520901	0.116235	Not_Significant	0.0638597	-1.06566	-0.184918	-0.0665283	1.83028	1.57317	-2.565	1.09249	-0.195458	-1.34623	0.558596	-0.897894	-0.865462	-0.39131	-2.88635	-2.56535	-2.07832	-0.998592	-2.26323	0.590695	0.565496	-1.94984	-5.69261	-0.9707	0.497292	1.76057	-1.66426	1.3488	-0.787183	-0.0836681	-2.12646	0.253278	-1.41021	-0.0349408	-2.03511	2.79599	-0.0570949
22.16	375.29	3-keto Petromyzonol	[M+H-H2O]+	0.496063	TRUE	C24H40O4	P	45670	2.2688	-1.78974	0.136461	Not_Significant	-5.7566	-6.18812	0.972371	-1.43138	-5.61593	-6.03787	-5.4351	-5.76389	-3.29958	-1.516	-6.13432	-0.909456	-1.9516	-6.39824	-5.14341	1.67142	-1.03541	-1.53127	-5.0917	-4.93334	-5.92053	-6.12782	-5.69261	-1.86581	-5.52411	-6.41889	-3.41799	-5.30867	-6.14567	1.30887	-4.87602	-0.824994	1.95717	-5.14702	-4.75859	-5.09292	-5.06104
18.99	281.249	Linoelaidic Acid	[M+H]+	0.755906	TRUE	C18H32O2	P	62957	1.2953	0.917872	0.145265	Not_Significant	-2.62399	-2.6869	-5.59476	-5.10268	-3.46714	-0.397737	-2.54755	-5.76389	-1.69362	-2.95284	-1.8589	-2.65647	-1.53168	-3.14568	-5.14341	-1.91628	-4.14052	-2.1726	-2.92099	-1.75998	-2.38429	1.15352	-5.69261	-1.47303	-2.24548	-4.53856	-1.62363	-5.30867	-3.47639	-3.19915	-2.86056	-5.02479	-5.01138	-2.54691	-2.54869	-2.19942	-5.06104
1.03	189.122	N-Alpha-acetyllysine	[M+H]+	0.488189	TRUE	C8H16N2O3	P	63102	1.2877	-0.518463	0.1504	Not_Significant	-5.7566	-6.18812	-2.55461	-2.88928	-5.61593	-3.34971	-2.60204	-2.64242	-1.46893	-2.0953	-6.13432	-5.16081	-3.16687	-6.39824	-5.14341	-2.75835	-6.3914	-5.12132	-3.09309	-4.93334	-3.05198	-3.41431	-1.23652	-2.43518	-5.52411	-3.79475	-3.16403	-5.30867	-6.14567	-2.26778	-2.38421	-2.16438	-5.01138	-2.34564	-2.24921	-5.09292	-5.06104
0.85	222.098	N-Acetyl-D-glucosamine	[M+H]+	0.84252	TRUE	C8H15NO6	P	3356	1.0974	-0.000529247	0.153418	Not_Significant	-3.46192	-3.68303	-2.0275	-2.72237	-2.82568	-6.03787	-2.70787	-2.96486	0.382598	-1.54231	-2.18647	-2.06917	-1.99268	-4.29698	-5.14341	-2.9638	-3.04921	-5.12132	-5.0917	-0.34929	-3.00054	-2.67592	-2.97594	-2.7502	-2.94521	-6.41889	-2.30413	-5.30867	-2.72781	-2.05743	-1.52869	-1.69249	-2.38857	-2.15255	-2.20676	-5.09292	-3.42147
13.73	273.077	(-)-Naringenin	[M+H]+	0.307087	TRUE	C15H12O5	P	3401	1.552	-0.931317	0.160793	Not_Significant	-5.7566	-6.18812	-5.59476	-5.10268	-3.39382	-4.39196	-5.4351	-2.78685	-5.01149	-5.43186	-6.13432	-1.94038	-5.76195	-6.39824	-5.14341	-6.13547	-6.3914	-0.0772033	-5.0917	-4.93334	-5.92053	-6.12782	0.899635	-5.75103	-5.52411	-6.41889	-5.83461	-5.30867	0.20501	-4.98611	-4.87602	-5.02479	-5.01138	-5.14702	1.86506	-3.36439	-2.08831
8.84	332.207	Ser Leu Leu	[M+H]+	0.346457	TRUE	C15H29N3O5	P	19894	1.1158	1.46514	0.181947	Not_Significant	-5.7566	-1.78649	-2.09246	-5.10268	-5.61593	-3.35842	-5.4351	-2.37483	-5.01149	-5.43186	-6.13432	-5.16081	-5.76195	0.238203	-5.14341	-6.13547	-6.3914	-5.12132	-5.0917	-4.93334	-5.92053	-0.820188	-5.69261	-5.75103	-1.79619	-3.80776	-3.33456	-5.30867	-6.14567	-4.98611	-4.87602	-5.02479	-5.01138	-5.14702	-4.75859	-5.09292	-2.37654
17.06	321.245	11-deoxy PGF2&amp;alpha;	[M+H-H2O]+	0.23622	TRUE	C20H34O4	P	36149	1.0698	-1.59275	0.194663	Not_Significant	-5.7566	-1.25078	-5.59476	-5.10268	-5.61593	-6.03787	-5.4351	-5.76389	-5.01149	-5.43186	-6.13432	-5.16081	-5.76195	-6.39824	-5.14341	-1.091	-4.25371	-5.12132	-5.0917	-4.93334	-5.92053	-6.12782	-5.69261	-5.75103	-5.52411	-6.41889	-5.83461	-5.30867	-2.95215	-4.98611	-4.87602	-5.02479	-5.01138	-5.14702	-4.75859	-1.02666	-5.06104
0.83	148.062	L-Glutamate	[M+H]+	0.968504	TRUE	C5H9NO4	P	19	1.1369	-1.07323	0.19502	Not_Significant	-2.995	-1.70007	-0.116111	0.0996996	-1.06376	-2.70893	-1.82965	-3.5993	-0.577088	-1.14186	-3.22759	-1.18811	-1.02997	-2.0586	-2.71408	-1.78055	-1.55022	-1.00985	-1.10625	-0.665425	-2.64858	-1.5202	-3.64701	-0.657643	-0.155453	-2.21076	-1.80897	0.263668	-1.11647	1.0243	-2.39912	1.68106	0.403297	-0.0315393	-0.695885	1.5459	-0.0340366
0.83	176.105	Citrulline	[M+H]+	0.866142	TRUE	C6H13N3O3	P	16	1.3127	-0.505074	0.198493	Not_Significant	-3.5683	-2.70811	-0.131309	-2.45652	-2.5145	-2.4427	-5.4351	-5.76389	-0.773974	-1.76805	-6.13432	-5.16081	-0.959967	-1.80319	-5.14341	-2.62245	-2.1677	-0.877595	-3.13324	-0.357951	-3.41705	-2.07109	-5.69261	-0.946178	-1.24612	-1.64544	-5.83461	-0.789548	-1.90698	0.491372	-2.9187	-0.293103	-2.04882	-0.653132	-4.75858	-5.09292	-5.06104
14.03	301.071	Diosmetin	[M+H]+	0.141732	TRUE	C16H12O6	P	44398	1.1341	-3.27065	0.203289	Not_Significant	-3.86056	-3.61124	-5.59476	-5.10267	-5.61593	-3.69968	-2.85923	-2.12538	-5.01149	-5.43186	-3.99703	-5.16081	-5.76195	-6.39824	-2.93845	-6.13547	-6.3914	-5.12132	-5.09171	-4.93334	-5.92053	-6.12782	-5.69261	-5.75103	-5.52411	-6.41889	-5.83461	-5.30867	-6.14567	-4.98611	-4.87602	-5.02479	-5.01138	-1.67691	-2.75887	-3.0964	-1.74554
22.11	346.273	Himbacine	[M+H]+	0.708661	TRUE	C22H35NO2	P	68418	1.4662	-0.0988855	0.214662	Not_Significant	-1.18459	0.361701	-2.44465	-1.66661	0.355119	-2.57901	-1.88654	0.201103	-2.49988	-2.25325	-0.321966	-2.59436	-3.61954	-6.39824	-1.31429	-0.151331	-6.3914	-0.305684	-3.1286	-3.46572	-0.900027	-2.10729	-5.69261	-1.47461	0.488232	-2.92273	-1.31381	-2.67838	1.83029	-4.98611	-2.45764	-5.02479	-5.01138	-0.971137	-1.12877	-0.594624	0.715506
1.52	182.082	DL-o-Tyrosine	[M+H]+	0.897638	TRUE	C9H11NO3	P	58353	1.0502	-0.590607	0.218666	Not_Significant	-0.969236	-0.186804	-0.581038	-1.20044	-1.67887	-0.386744	-1.71619	-2.40339	-5.01149	-1.79433	-1.52824	-2.20325	-0.509822	-1.15293	-5.14341	-0.491794	-1.78338	-1.02437	-1.88393	0.371808	-5.92053	-0.562418	-0.989591	-1.36147	-0.344417	-0.823183	-1.01917	-0.442307	-1.27782	0.23692	-1.43351	0.0266414	-5.01138	-0.0271897	-0.0326586	-1.54068	-0.828551
21.43	279.232	9(S)-HODE	[M+H-H2O]+	0.188976	TRUE	C18H32O3	P	45662	1.4819	0.889532	0.234899	Not_Significant	-5.7566	-2.24566	0.663649	-5.10268	-5.61593	-6.03787	-5.4351	-5.76389	-5.01149	-5.43186	-6.13432	-5.16081	-5.76195	-6.39824	-1.82884	-0.959829	-6.3914	-5.12132	-5.0917	0.75632	-5.92053	0.420651	-2.28054	-5.75103	0.352748	-6.41889	-1.98515	-1.23437	-6.14567	-4.98611	-4.87602	-5.02479	-5.01138	-5.14702	-4.75859	-5.09292	-5.06104
0.84	527.159	Levan	[M+Na]+	0.283465	TRUE	C18H32O16	P	6945	1.0504	-0.710169	0.248847	Not_Significant	-1.75674	-6.18812	-5.59476	-5.10268	-5.61593	-6.03787	-2.84186	-5.76389	-5.01149	-5.43186	-4.21756	-0.967674	-5.76195	-6.39824	-1.1288	-6.13547	-6.3914	-5.12132	-5.0917	-4.93334	-3.76005	-6.12782	-5.69261	-5.75103	-3.09524	-6.41889	-5.83461	-5.30867	-6.14567	-4.98611	-2.62063	-5.02479	-5.01138	-5.14702	-1.1834	-3.1808	-3.123
20.56	305.25	omega-3 Arachidonic Acid	[M+H]+	0.543307	TRUE	C20H32O2	P	62952	1.4386	1.54495	0.250487	Not_Significant	-5.7566	-0.95552	-5.59476	-0.879996	-3.76084	-6.03787	-1.86697	-2.70625	-0.903799	-3.01053	-3.44568	-2.15846	-1.47202	-6.39824	-2.90693	4.13909	-6.3914	-5.12132	-5.0917	0.234251	-5.92053	-2.96679	-5.69261	-3.40999	-5.52411	-3.92093	-2.74759	-5.30867	-0.732963	-4.98611	-4.87602	-5.02479	-5.01138	-5.14702	-4.75858	-0.310492	-5.06104
12.31	468.306	Buprenorphine	[M+H]+	0.125984	TRUE	C29H41NO4	P	1420	1.1148	0.187363	0.279321	Not_Significant	-5.7566	-1.56351	-1.95515	-5.10268	-5.61593	-6.03787	-2.01211	-5.76389	-5.01149	0.260957	-1.38335	-5.16081	-5.76195	-6.39824	-5.14341	-6.13547	-6.3914	-5.12132	-5.0917	-4.93334	-5.92053	0.139497	-5.69261	-5.75103	-5.52411	-6.41889	-2.6281	-2.0418	-6.14567	-4.98611	-4.87602	-5.02479	-5.01138	-5.14702	-1.09563	-5.09292	1.59708
0.82	357.251	Leu Pro Lys	[M+H]+	0.102362	TRUE	C17H32N4O4	P	20527	1.1634	-2.17046	0.304707	Not_Significant	-1.62616	-6.18812	-5.59476	-5.10268	-5.61593	-6.03787	0.0230831	-1.05192	-5.01149	-5.43186	-6.13432	-5.16081	-5.76195	-6.39824	-5.14341	-6.13547	-6.3914	-5.12132	-5.0917	-4.93334	-5.92053	-6.12782	-5.69261	-5.75103	-5.52411	-6.41889	-5.83461	-0.942807	-6.14567	-4.98611	-4.87602	-5.02479	-5.01138	2.92081	-2.19302	-0.646335	-5.06104
15.97	301.216	(&amp;plusmn;)18-HEPE	[M+H-H2O]+	0.354331	TRUE	C20H30O3	P	36364	1.139	1.73462	0.310663	Not_Significant	-2.88559	-3.49129	-5.59476	0.967075	-5.61593	-3.41673	-1.03516	-5.76389	-2.69019	-2.34609	-6.13432	-5.16081	-5.76195	-6.39824	-5.14341	2.41043	-6.3914	-5.12132	-5.0917	0.016253	-5.92053	-3.2405	-5.69261	-5.75103	-5.52411	-6.41889	-5.83461	-5.30867	-3.33875	-4.98611	-4.87602	-5.02479	-5.01138	-5.14702	-4.75858	-2.57912	-5.06104
[truncated: 24 more columns]
